# Supplementary material for: 3-(4-Chloro­phenyl­sulfin­yl)-2,4,6-trimethyl-1-benzofuran
Source: Acta Crystallogr Sect E Struct Rep Online. 2010 Oct 2;66(Pt 11):o2702. doi: 10.1107/S1600536810038419 (PMC3009119; doi:10.1107/S1600536810038419)
Supplement: Supplementary file 2 [file e-66-o2702-Isup2.hkl]

# 
# h,k,l, Fc-squared, Fo-squared, sigma(Fo-squared) and status flag 
# 
data_I
_shelx_title ' 1041 IN PNA2(1)' 
_shelx_refln_list_code          4 
_shelx_F_calc_maximum      138.56 
_exptl_crystal_F_000       664.00 
_reflns_d_resolution_high  0.7696 
 
loop_ 
 _symmetry_equiv_pos_as_xyz 
 'x, y, z' 
 '-x, -y, z+1/2' 
 '-x+1/2, y+1/2, z+1/2' 
 'x+1/2, -y+1/2, z' 
 
_cell_length_a    12.1259 
_cell_length_b    19.3925 
_cell_length_c     6.4744 
_cell_angle_alpha  90.000 
_cell_angle_beta   90.000 
_cell_angle_gamma  90.000 
 
_shelx_F_squared_multiplier     1.000 
 
loop_ 
 _refln_index_h 
 _refln_index_k 
 _refln_index_l 
 _refln_F_squared_calc 
 _refln_F_squared_meas 
 _refln_F_squared_sigma 
 _refln_observed_status 
   4   2  -8       22.83       13.51      5.21 o 
   1   3  -8        5.96        5.41      3.05 o 
   2   3  -8       39.47       44.28      7.33 o 
   3   3  -8        9.63       14.33      5.37 o 
   4   3  -8       28.50       29.30      6.19 o 
   0   4  -8       42.68       50.95      7.65 o 
   1   4  -8        1.56       -0.67      3.83 o 
   2   4  -8        7.81        5.68      2.92 o 
   3   4  -8        1.34       -1.63      3.42 o 
   4   4  -8       12.48       17.58      5.37 o 
   1   5  -8       79.57       78.67      6.58 o 
   2   5  -8       63.29       73.97      8.15 o 
   3   5  -8        9.62        9.25      3.62 o 
   0   6  -8       31.18       34.84      7.00 o 
   1   6  -8       10.23       10.81      3.55 o 
   2   6  -8       13.98       17.24      3.42 o 
   3   6  -8        5.73        0.24      2.88 o 
   1   7  -8        3.76        4.24      3.01 o 
   2   7  -8       47.30       57.30      8.29 o 
   2   0  -7       29.37       39.23      5.86 o 
   4   0  -7       37.58       36.63      5.70 o 
   6   0  -7       47.23       42.98      6.19 o 
   8   0  -7       50.45       70.16      7.65 o 
   2   1  -7       29.41       32.40      5.70 o 
   3   1  -7        1.92       -1.55      1.95 o 
   4   1  -7       58.75       61.20     10.58 o 
   5   1  -7       63.01       60.45      5.05 o 
   6   1  -7      132.18      140.53     10.34 o 
   7   1  -7       18.83       19.87      3.43 o 
   8   1  -7        1.16        6.69      2.76 o 
   2   2  -7        9.13       14.33      4.88 o 
   3   2  -7       15.39       17.30      3.28 o 
   4   2  -7       83.26       92.63      8.95 o 
   5   2  -7       66.54       53.56      7.33 o 
   6   2  -7        2.75        6.51      3.58 o 
   7   2  -7       28.46       32.51      4.02 o 
   8   2  -7       36.84       37.37      4.33 o 
   2   3  -7       20.24       16.88      3.38 o 
   3   3  -7       10.69        9.16      2.82 o 
   4   3  -7       59.09       55.35      7.49 o 
   5   3  -7       21.37       16.77      4.88 o 
   6   3  -7       18.16       17.58      5.21 o 
   7   3  -7       12.28       14.00      5.21 o 
   8   3  -7        3.61        5.86      4.23 o 
   1   4  -7      188.41      193.40     12.54 o 
   2   4  -7       33.57       38.58      6.19 o 
   3   4  -7       10.20       10.20      3.04 o 
   4   4  -7       55.19       56.49      7.81 o 
   5   4  -7        4.10        5.21      3.91 o 
   6   4  -7        5.61        7.00      4.40 o 
   7   4  -7       24.71       23.28      5.86 o 
   8   4  -7       52.84       59.09      8.14 o 
   0   5  -7      307.57      289.28     15.95 o 
   1   5  -7        0.76        0.35      2.24 o 
   2   5  -7       50.49       43.95      6.35 o 
   3   5  -7       10.59       10.89      3.13 o 
   4   5  -7       34.36       39.88      6.84 o 
   5   5  -7        1.47        2.93      3.91 o 
   6   5  -7       15.33        3.42      3.91 o 
   7   5  -7        2.53        6.84      4.23 o 
   8   5  -7        0.82        3.42      4.07 o 
   1   6  -7       44.40       39.58      6.43 o 
   2   6  -7       86.82       86.88      6.17 o 
   3   6  -7       11.22        5.89      2.25 o 
   4   6  -7       57.59       68.70      8.79 o 
   5   6  -7        4.84        7.81      4.56 o 
   6   6  -7       22.60       25.72      6.51 o 
   7   6  -7        6.15        4.07      4.23 o 
   0   7  -7       95.94      122.91     10.09 o 
   1   7  -7        7.37        7.80      2.34 o 
   2   7  -7       26.92       32.06      6.67 o 
   3   7  -7        3.12        1.48      1.93 o 
   4   7  -7      124.16      129.62      8.39 o 
   5   7  -7       25.76       17.49      6.84 o 
   6   7  -7      108.17      115.37      8.22 o 
   7   7  -7       12.72       14.43      3.87 o 
   1   8  -7       19.72       23.62      3.14 o 
   2   8  -7      168.65      175.24      6.98 o 
   3   8  -7        3.23        3.72      2.46 o 
   4   8  -7       49.32       54.05      5.75 o 
   5   8  -7       14.75       16.36      4.09 o 
   6   8  -7        2.86        6.17      3.21 o 
   7   8  -7        0.01       -0.06      2.80 o 
   0   9  -7      131.35      148.14     11.07 o 
   1   9  -7       28.20       32.97      4.78 o 
   2   9  -7       61.76       73.39      7.53 o 
   3   9  -7       20.10       17.74      2.92 o 
   4   9  -7        1.75        4.59      2.39 o 
   5   9  -7        2.53        0.34      2.73 o 
   6   9  -7       50.37       48.09      5.98 o 
   1  10  -7        6.22        3.30      3.44 o 
   2  10  -7       82.16       89.86      5.20 o 
   3  10  -7        5.89        5.85      2.24 o 
   4  10  -7       27.18       26.82      4.54 o 
   5  10  -7       39.55       35.83      4.29 o 
   6  10  -7        3.09        5.30      2.68 o 
   0  11  -7      104.63      105.16      9.77 o 
   1  11  -7        9.12        9.10      3.07 o 
   2  11  -7       29.37       28.72      3.41 o 
   3  11  -7        3.12       -0.02      1.97 o 
   4  11  -7       14.27       24.23      3.83 o 
   5  11  -7        6.80        9.49      4.27 o 
   1  12  -7       12.44       18.72      2.99 o 
   2  12  -7       34.89       40.64      3.87 o 
   3  12  -7       40.49       43.56      4.00 o 
   4  12  -7       82.78       85.45      5.93 o 
   0  13  -7       96.23      107.44     10.09 o 
   1  13  -7        4.19        3.67      2.29 o 
   2  13  -7       14.66       18.92      3.29 o 
   3  13  -7        4.06        3.82      2.22 o 
   2   0  -6      203.93      191.77     11.07 o 
   4   0  -6       88.46       83.19      7.33 o 
   6   0  -6      251.43      272.68     13.51 o 
   8   0  -6       26.19       23.77      4.88 o 
  10   0  -6       69.89       77.00      8.14 o 
   1   1  -6      126.57      131.54      8.79 o 
   2   1  -6      354.57      342.87     10.80 o 
   3   1  -6      223.48      235.24      8.87 o 
   4   1  -6       66.60       65.94      3.74 o 
   5   1  -6       61.50       59.25      4.60 o 
   6   1  -6       33.88       28.74      3.50 o 
   7   1  -6        5.29        3.27      2.44 o 
   8   1  -6       61.01       58.59      4.87 o 
   9   1  -6        4.99        7.70      2.59 o 
  10   1  -6       54.42       65.08      8.87 o 
  11   1  -6        9.13        7.08      2.88 o 
   1   2  -6       16.10       27.67      4.40 o 
   2   2  -6      156.78      165.56      9.60 o 
   3   2  -6       78.92       77.92      4.20 o 
   4   2  -6      106.38      112.39      4.71 o 
   5   2  -6       62.93       67.47      6.59 o 
   6   2  -6       80.28       79.64      5.28 o 
   7   2  -6       24.59       26.21      3.50 o 
   8   2  -6       10.80       11.87      2.76 o 
   9   2  -6       19.85       20.00      3.45 o 
  10   2  -6       27.73       33.53      4.14 o 
   1   3  -6        7.33        7.00      2.93 o 
   2   3  -6       36.51       37.12      4.88 o 
   3   3  -6      203.97      213.25      6.55 o 
   4   3  -6      154.18      147.58      5.38 o 
   5   3  -6       32.15       41.85      3.98 o 
   6   3  -6       19.54       28.72      4.23 o 
   7   3  -6       23.58       24.07      9.36 o 
   8   3  -6      111.40      116.67      6.44 o 
   9   3  -6       34.98       31.74      3.94 o 
  10   3  -6       35.83       34.77      4.29 o 
   1   4  -6       16.41       14.33      4.07 o 
   2   4  -6       74.51       78.30      7.16 o 
   3   4  -6      210.69      231.50     13.59 o 
   4   4  -6      239.28      242.15      6.94 o 
   5   4  -6       14.09       12.08      2.66 o 
   6   4  -6       98.22       96.90      6.92 o 
   7   4  -6       11.42        8.93      2.60 o 
   8   4  -6       38.16       37.78      4.07 o 
   9   4  -6       50.06       44.85      4.45 o 
  10   4  -6       23.17       27.86      3.83 o 
   1   5  -6       32.61       27.67      4.88 o 
   2   5  -6       39.17       38.74      5.53 o 
   3   5  -6       96.41       90.60     10.50 o 
   4   5  -6      235.48      255.89      9.35 o 
   5   5  -6        8.95        7.33      3.91 o 
   6   5  -6        9.06       11.07      4.23 o 
   7   5  -6        0.72       -0.26      1.90 o 
   8   5  -6       70.03       65.52      5.62 o 
   9   5  -6        9.34        8.03      6.51 o 
  10   5  -6       10.13       12.66      3.20 o 
   0   6  -6      143.55      160.19     10.58 o 
   1   6  -6       18.88       15.58      2.29 o 
   2   6  -6       31.56       33.96      3.91 o 
   3   6  -6       54.00       59.42      6.19 o 
   4   6  -6       54.08       59.06      4.65 o 
   5   6  -6       73.84       64.79      8.14 o 
   6   6  -6      166.52      168.00     12.37 o 
   7   6  -6        6.51        6.84      3.91 o 
   8   6  -6       40.85       44.93      7.16 o 
   9   6  -6        0.09        2.12      3.42 o 
  10   6  -6       44.26       43.63      7.49 o 
   1   7  -6       50.63       53.39      7.63 o 
   2   7  -6      127.99      128.62      6.67 o 
   3   7  -6       44.23       43.71      4.17 o 
   4   7  -6       54.66       54.73      5.38 o 
   5   7  -6        4.09        4.54      2.70 o 
   6   7  -6        2.59       -0.33      3.42 o 
   7   7  -6       22.59       19.05      5.53 o 
   8   7  -6       38.50       55.02      8.14 o 
   9   7  -6       54.42       60.25      8.95 o 
  10   7  -6       32.86       33.58      5.11 o 
   0   8  -6      319.59      312.00     10.41 o 
   1   8  -6       16.73       20.46      2.20 o 
   2   8  -6      243.98      249.15      7.83 o 
   3   8  -6       34.26       29.01      3.71 o 
   4   8  -6        3.41        1.39      1.63 o 
   5   8  -6       43.03       44.19      5.08 o 
   6   8  -6       96.24       98.50      7.25 o 
   7   8  -6        3.93       -0.04      2.43 o 
   8   8  -6        0.04       -2.29      2.29 o 
   9   8  -6        2.66        5.10      3.05 o 
   1   9  -6       19.14       20.00      2.21 o 
   2   9  -6      162.02      157.00      6.39 o 
   3   9  -6       17.69       21.47      2.71 o 
   4   9  -6       25.64       23.92      4.42 o 
   5   9  -6       77.73       67.73      6.04 o 
   6   9  -6        1.18        1.54      3.74 o 
   7   9  -6       18.43       18.56      4.19 o 
   8   9  -6       69.18       73.24      6.67 o 
   9   9  -6        0.29        0.60      4.23 o 
   0  10  -6       84.35       90.75      5.68 o 
   1  10  -6       13.10       11.36      1.92 o 
   2  10  -6       26.25       25.96      3.40 o 
   3  10  -6        7.91        6.30      4.04 o 
   4  10  -6      163.33      152.88      5.54 o 
   5  10  -6        3.05        3.41      2.21 o 
   6  10  -6      205.87      229.04     10.70 o 
   7  10  -6        4.35        5.56      5.13 o 
   8  10  -6       33.84       35.48      5.12 o 
   9  10  -6        7.70        9.22      3.50 o 
   1  11  -6       83.31       86.37      4.98 o 
   2  11  -6       58.78       60.85      4.08 o 
   3  11  -6       67.86       56.44      5.00 o 
   4  11  -6      101.62       91.15      8.18 o 
   5  11  -6        3.79        4.65      2.37 o 
   6  11  -6       19.31       26.94      3.66 o 
   7  11  -6        0.23        0.76      2.17 o 
   8  11  -6       28.14       33.25      5.63 o 
   0  12  -6      129.22      126.93      6.72 o 
   1  12  -6        0.77        0.34      1.44 o 
   2  12  -6       25.80       27.69      3.13 o 
   3  12  -6        8.59        5.68      2.10 o 
   4  12  -6       46.34       51.59      3.58 o 
   5  12  -6       14.93       15.21      3.06 o 
   6  12  -6       33.83       36.95      4.49 o 
   7  12  -6       23.47       22.74      3.67 o 
   8  12  -6        3.90        3.38      2.39 o 
   1  13  -6       24.17       27.12      2.70 o 
   2  13  -6       79.96       83.20      6.03 o 
   3  13  -6       21.64       19.85      2.84 o 
   4  13  -6       83.69       88.98      4.47 o 
   5  13  -6       29.92       32.30      3.06 o 
   6  13  -6        7.08        7.61      2.60 o 
   7  13  -6        1.70       -0.40      2.10 o 
   0  14  -6      146.94      153.92      7.65 o 
   1  14  -6        7.80        8.79      2.03 o 
   2  14  -6       77.82       69.27      4.66 o 
   3  14  -6        8.52        6.35      3.68 o 
   4  14  -6       25.23       23.69      3.03 o 
   5  14  -6        2.17        2.57      1.71 o 
   6  14  -6       23.63       13.42      5.12 o 
   1  15  -6        1.53        0.32      1.52 o 
   2  15  -6       50.07       44.50      3.89 o 
   3  15  -6       44.73       46.77      3.95 o 
   4  15  -6       28.70       31.95      4.81 o 
   5  15  -6       19.06       25.45      2.96 o 
   0  16  -6       18.78       28.64      4.02 o 
   1  16  -6        1.50       -0.29      1.48 o 
   2  16  -6        8.16       10.10      2.53 o 
   3  16  -6       36.27       33.66      3.67 o 
   4  16  -6       26.22       27.31      4.07 o 
   1  17  -6       42.33       50.01      4.07 o 
   2  17  -6       21.32       19.98      3.07 o 
   3  17  -6        6.40        5.27      2.66 o 
   2   0  -5      669.31      663.06     22.30 o 
   4   0  -5      232.93      222.38     11.07 o 
   6   0  -5      121.54      122.91      8.63 o 
   8   0  -5      221.26      188.03     11.07 o 
  10   0  -5      115.30       99.79      8.63 o 
  12   0  -5        5.66        7.49      3.74 o 
   2   1  -5      286.43      309.96     12.70 o 
   3   1  -5        9.87       10.03      2.13 o 
   4   1  -5       26.34       26.42      2.37 o 
   5   1  -5       60.88       60.54      4.24 o 
   6   1  -5      353.27      342.07     10.46 o 
   7   1  -5       26.29       26.48      3.28 o 
   8   1  -5      186.15      178.22     17.83 o 
   9   1  -5        1.62        1.03      2.36 o 
  10   1  -5       12.42       18.17      3.27 o 
  11   1  -5        4.06        3.10      3.17 o 
  12   1  -5       32.71       32.89      4.26 o 
   1   2  -5      108.83      106.47      7.16 o 
   2   2  -5      757.59      722.48     22.63 o 
   3   2  -5      150.13      139.51      6.05 o 
   4   2  -5      139.95      138.12      4.72 o 
   5   2  -5      116.99      106.93      5.75 o 
   6   2  -5       98.90      102.16      6.02 o 
   7   2  -5       37.97       35.16      6.43 o 
   8   2  -5      223.74      210.47      8.22 o 
   9   2  -5      154.51      141.77      6.90 o 
  10   2  -5       96.72       92.28      5.81 o 
  11   2  -5        4.27        5.91      3.17 o 
  12   2  -5        3.84        5.44      2.69 o 
   1   3  -5      246.50      280.00     11.23 o 
   2   3  -5      335.04      317.28     12.54 o 
   3   3  -5       60.47       66.15      4.08 o 
   4   3  -5      293.84      293.41      7.23 o 
   5   3  -5      113.67       99.50      3.98 o 
   6   3  -5      246.11      239.11      8.41 o 
   7   3  -5       17.96       16.98      4.48 o 
   8   3  -5       24.37       24.51      3.24 o 
   9   3  -5        2.23        1.55      1.96 o 
  10   3  -5       71.91       73.65      5.31 o 
  11   3  -5        1.48        1.54      3.66 o 
  12   3  -5       80.17       98.45      8.22 o 
   1   4  -5      186.34      198.61      8.79 o 
   2   4  -5      405.81      379.47      7.93 o 
   3   4  -5      358.53      365.56      9.60 o 
   4   4  -5      790.41      762.95     13.54 o 
   5   4  -5       41.92       44.53      2.86 o 
   6   4  -5        4.88        5.61      2.11 o 
   7   4  -5       14.16        4.31      4.56 o 
   8   4  -5      185.12      195.34     14.00 o 
   9   4  -5       39.33       42.45      4.12 o 
  10   4  -5       11.24       12.27      3.66 o 
  11   4  -5        4.06        5.85      2.60 o 
  12   4  -5       11.33       11.90      3.16 o 
   0   5  -5      335.78      337.32      9.15 o 
   1   5  -5       22.49       20.91      3.74 o 
   2   5  -5      209.27      200.71      5.24 o 
   3   5  -5       86.68       80.75      6.19 o 
   4   5  -5      456.10      431.49      9.19 o 
   5   5  -5       38.92       40.44      5.16 o 
   6   5  -5      184.92      190.99      7.39 o 
   7   5  -5       73.27       59.75      4.38 o 
   8   5  -5      106.43      118.84      6.05 o 
   9   5  -5       39.24       31.91      3.75 o 
  10   5  -5      115.33      120.21      6.60 o 
  11   5  -5       21.86       24.01      3.75 o 
  12   5  -5       66.33       63.73      5.61 o 
   1   6  -5      270.36      275.87      7.24 o 
   2   6  -5      413.38      401.49     10.49 o 
   3   6  -5       79.39       75.66      4.67 o 
   4   6  -5      190.99      191.31      6.88 o 
   5   6  -5      400.10      391.64      8.68 o 
   6   6  -5       32.80       38.33      3.61 o 
   7   6  -5       20.23       20.95      3.01 o 
   8   6  -5       16.41       16.91      2.93 o 
   9   6  -5        0.91       -0.32      1.83 o 
  10   6  -5       16.28       13.84      3.01 o 
  11   6  -5       38.34       41.78      4.59 o 
  12   6  -5        2.36        5.79      2.76 o 
   0   7  -5      133.00      133.74      5.98 o 
   1   7  -5       48.81       51.15      3.15 o 
   2   7  -5      415.03      414.40      9.13 o 
   3   7  -5      165.57      168.90      5.22 o 
   4   7  -5       67.68       57.77      5.68 o 
   5   7  -5       30.02       29.77      3.79 o 
   6   7  -5      339.10      323.04     10.05 o 
   7   7  -5       44.55       45.03      3.94 o 
   8   7  -5       39.05       37.71      3.91 o 
   9   7  -5        5.31        6.19      2.38 o 
  10   7  -5       98.12      105.57      5.44 o 
  11   7  -5        0.85        0.69      1.87 o 
   1   8  -5      110.70       99.33      3.67 o 
   2   8  -5      267.66      270.96      7.14 o 
   3   8  -5       71.26       78.51      3.85 o 
   4   8  -5       15.14       16.04      2.33 o 
   5   8  -5       25.16       24.68      2.63 o 
   6   8  -5        8.18       12.39      7.00 o 
   7   8  -5       48.43       60.15      5.53 o 
   8   8  -5       67.21       73.27      5.53 o 
   9   8  -5       27.07       26.78      3.13 o 
  10   8  -5       31.00       27.34      3.28 o 
  11   8  -5       38.55       40.46      6.04 o 
   0   9  -5      199.50      180.78     14.73 o 
   1   9  -5      127.21      123.54      4.19 o 
   2   9  -5        0.84        0.29      1.03 o 
   3   9  -5       23.56       21.97      2.05 o 
   4   9  -5      141.39      155.85      6.72 o 
   5   9  -5       28.17       27.08      2.74 o 
   6   9  -5      288.20      277.90     11.04 o 
   7   9  -5       12.19       10.82      3.16 o 
   8   9  -5       75.34       59.42      5.78 o 
   9   9  -5        2.23        0.70      2.85 o 
  10   9  -5       12.97       12.39      3.68 o 
  11   9  -5       16.97       15.63      3.96 o 
   1  10  -5      101.74      109.25      3.98 o 
   2  10  -5       22.25       26.43      2.20 o 
   3  10  -5       13.72       11.20      1.67 o 
   4  10  -5       99.70       96.42      5.23 o 
   5  10  -5       20.51       17.62      2.63 o 
   6  10  -5       23.08       18.24      3.59 o 
   7  10  -5       38.06       29.78      4.31 o 
   8  10  -5       46.54       51.36      5.41 o 
   9  10  -5       15.08       16.00      3.66 o 
  10  10  -5       30.20       34.97      4.83 o 
  11  10  -5        0.63       -0.15      2.50 o 
   0  11  -5       79.93       66.73      8.63 o 
   1  11  -5       33.21       34.27      3.17 o 
   2  11  -5       28.99       31.45      3.27 o 
   3  11  -5       10.64       11.49      1.74 o 
   4  11  -5       38.64       32.63      2.97 o 
   5  11  -5       13.44       12.54      3.31 o 
   6  11  -5       39.88       36.57      4.28 o 
   7  11  -5       14.71       11.48      3.24 o 
   8  11  -5        4.32        2.98      2.15 o 
   9  11  -5        7.90       10.46      2.79 o 
  10  11  -5       69.36       70.61      5.28 o 
   1  12  -5       34.05       41.50      2.70 o 
   2  12  -5      164.69      168.01      5.11 o 
   3  12  -5       54.13       56.19      3.08 o 
   4  12  -5       99.85      101.44      4.79 o 
   5  12  -5       94.78       97.03      4.28 o 
   6  12  -5       24.71       26.99      2.64 o 
   7  12  -5       26.41       23.79      3.46 o 
   8  12  -5       83.72       91.18      5.71 o 
   9  12  -5        4.06        5.09      2.51 o 
  10  12  -5       18.93       15.99      3.31 o 
   0  13  -5      143.68      144.02     16.12 o 
   1  13  -5       14.84       14.87      2.01 o 
   2  13  -5       42.90       41.54      3.90 o 
   3  13  -5       31.32       37.67      3.20 o 
   4  13  -5       62.98       49.69      3.59 o 
   5  13  -5       15.53       16.32      2.26 o 
   6  13  -5       25.81       27.30      2.70 o 
   7  13  -5        0.63       -1.48      1.81 o 
   8  13  -5        1.42        1.46      2.11 o 
   9  13  -5        3.04        2.90      2.37 o 
   1  14  -5      129.16      121.76      5.83 o 
   2  14  -5      144.08      137.47      4.73 o 
   3  14  -5       41.66       41.07      2.81 o 
   4  14  -5       57.15       62.20      4.05 o 
   5  14  -5       39.35       41.67      3.16 o 
   6  14  -5       70.06       70.97      4.84 o 
   7  14  -5       46.25       50.81      4.54 o 
   8  14  -5       92.97       97.50      8.63 o 
   9  14  -5       11.12        9.88      2.89 o 
   0  15  -5       99.13       97.64      6.35 o 
   1  15  -5       20.05       20.57      2.31 o 
   2  15  -5        7.46        7.87      2.02 o 
   3  15  -5       38.08       45.37      3.02 o 
   4  15  -5       54.98       53.53      3.83 o 
   5  15  -5       35.28       39.68      4.49 o 
   6  15  -5       84.35       81.83      4.24 o 
   7  15  -5        8.85        4.74      2.39 o 
   8  15  -5       22.89       22.84      3.61 o 
   1  16  -5       50.62       47.14      3.15 o 
   2  16  -5       38.35       43.17      3.02 o 
   3  16  -5       36.37       30.52      2.71 o 
   4  16  -5       34.00       31.84      3.30 o 
   5  16  -5       35.97       37.98      3.16 o 
   6  16  -5       10.67        6.66      1.99 o 
   7  16  -5        8.56        8.78      2.77 o 
   0  17  -5      159.11      171.47      9.77 o 
   1  17  -5       12.71       16.29      2.29 o 
   2  17  -5      151.01      142.19      5.15 o 
   3  17  -5       69.16       74.93      3.86 o 
   4  17  -5       24.75       34.31      3.35 o 
   5  17  -5        2.75        0.88      1.55 o 
   6  17  -5        9.39        7.63      2.11 o 
   1  18  -5        6.19        3.22      1.73 o 
   2  18  -5       27.39       29.90      4.00 o 
   3  18  -5        2.18        2.27      1.80 o 
   4  18  -5       21.39       17.79      2.84 o 
   5  18  -5       20.30       25.53      3.29 o 
   0  19  -5       13.14       12.92      3.16 o 
   1  19  -5       19.56       17.62      2.44 o 
   2  19  -5        6.49        8.13      2.04 o 
   3  19  -5        5.14        6.32      2.22 o 
   4  19  -5       15.33       21.06      2.93 o 
   1  20  -5       30.21       33.90      3.07 o 
   2  20  -5       33.28       38.37      4.25 o 
   2   0  -4     1453.55     1471.00     38.26 o 
   4   0  -4      371.43      385.98     14.65 o 
   6   0  -4      262.83      252.00     11.40 o 
   8   0  -4      173.61      164.26      9.60 o 
  10   0  -4      322.38      307.35     14.49 o 
  12   0  -4       16.95       21.16      4.72 o 
   2   1  -4     2089.57     2043.87     50.95 o 
   3   1  -4      437.74      453.50     11.27 o 
   4   1  -4      510.15      522.15      8.11 o 
   5   1  -4      180.32      169.85      4.71 o 
   6   1  -4       99.68      100.75      6.51 o 
   7   1  -4      553.38      578.26     13.98 o 
   8   1  -4      500.18      512.81     13.12 o 
   9   1  -4       38.87       47.71      3.97 o 
  10   1  -4      176.62      169.17      7.42 o 
  11   1  -4       10.63       12.77      2.69 o 
  12   1  -4       29.46       29.05      5.78 o 
  13   1  -4       38.66       39.21      5.62 o 
   2   2  -4       30.21       35.65      3.74 o 
   3   2  -4       81.85       80.68      2.97 o 
   4   2  -4      628.98      610.52      8.80 o 
   5   2  -4      149.70      143.78      4.27 o 
   6   2  -4      436.68      426.34     11.25 o 
   7   2  -4      150.05      139.74      6.09 o 
   8   2  -4      124.23      122.28      5.98 o 
   9   2  -4       85.83       83.65      6.19 o 
  10   2  -4       35.16       34.43      3.68 o 
  11   2  -4       18.61       20.65      3.22 o 
  12   2  -4       47.45       48.99      5.78 o 
  13   2  -4        5.38        3.91      2.53 o 
   1   3  -4       51.68       48.84      4.07 o 
   2   3  -4       68.97       61.54      4.56 o 
   3   3  -4       30.45       32.70      1.80 o 
   4   3  -4      566.85      535.82      8.07 o 
   5   3  -4       61.92       63.40      3.82 o 
   6   3  -4      374.73      394.21      7.88 o 
   7   3  -4      219.56      197.78      7.39 o 
   8   3  -4      477.63      437.07     23.52 o 
   9   3  -4       21.28       20.28      5.21 o 
  10   3  -4      154.08      143.86      6.83 o 
  11   3  -4       20.01       23.64      3.39 o 
  12   3  -4       38.08       37.57      5.21 o 
  13   3  -4       20.01       24.33      3.84 o 
   1   4  -4       33.40       34.37      3.34 o 
   2   4  -4      287.73      283.61      5.96 o 
   3   4  -4       61.52       59.33      3.36 o 
   4   4  -4       48.38       49.10      1.99 o 
   5   4  -4        1.10        0.99      1.03 o 
   6   4  -4      175.58      169.77      4.79 o 
   7   4  -4       19.46       16.01      2.50 o 
   8   4  -4      244.69      241.62      8.48 o 
   9   4  -4       41.12       41.22      3.79 o 
  10   4  -4       83.62       82.23      8.14 o 
  11   4  -4        0.64        3.66      2.19 o 
  12   4  -4       89.50       99.30     12.70 o 
  13   4  -4        0.79        0.73      2.18 o 
   1   5  -4      377.88      397.93      7.66 o 
   2   5  -4      163.70      157.82      5.20 o 
   3   5  -4       69.61       80.51      4.97 o 
   4   5  -4       72.18       62.01      2.26 o 
   5   5  -4      453.07      442.50      9.47 o 
   6   5  -4        5.50        4.50      1.62 o 
   7   5  -4      303.40      278.29     11.23 o 
   8   5  -4      125.96      123.17      5.96 o 
   9   5  -4      112.00      103.57     12.05 o 
  10   5  -4       64.31       64.53      7.08 o 
  11   5  -4        9.74        8.87      2.65 o 
  12   5  -4        5.85        7.69      3.34 o 
  13   5  -4       24.97       24.48      3.85 o 
   0   6  -4      763.09      702.19     11.57 o 
   1   6  -4      267.93      270.97      5.69 o 
   2   6  -4       55.06       50.78      2.11 o 
   3   6  -4       81.06       78.78      2.86 o 
   4   6  -4      278.91      297.59      5.54 o 
   5   6  -4       13.54       13.22      2.19 o 
   6   6  -4      203.60      203.08      5.37 o 
   7   6  -4      110.30       94.97      5.08 o 
   8   6  -4        6.88        6.17      2.07 o 
   9   6  -4       38.70       38.32      4.48 o 
  10   6  -4      113.47      107.82      6.02 o 
  11   6  -4       20.13       18.44      3.22 o 
  12   6  -4      100.36      109.30      5.58 o 
  13   6  -4       35.87       34.43      5.86 o 
   1   7  -4      123.64      134.90      3.76 o 
   2   7  -4      615.87      583.12      8.82 o 
   3   7  -4      367.01      350.27      6.21 o 
   4   7  -4      477.05      462.52      9.41 o 
   5   7  -4       52.84       55.14      2.90 o 
   6   7  -4        7.98       11.13      2.05 o 
   7   7  -4        3.08        0.58      2.44 o 
   8   7  -4       10.36        6.63      2.07 o 
   9   7  -4       20.75       19.89      2.54 o 
  10   7  -4       10.02        9.24      2.39 o 
  11   7  -4        8.34        5.51      2.06 o 
  12   7  -4        6.81        7.75      2.32 o 
  13   7  -4       23.38       23.44      5.21 o 
   0   8  -4       24.10       22.98      2.93 o 
   1   8  -4        3.82        1.08      1.14 o 
   2   8  -4      166.75      179.92      3.72 o 
   3   8  -4        6.60        5.07      1.05 o 
   4   8  -4     1257.60     1209.56     16.82 o 
   5   8  -4       57.89       59.87      2.77 o 
   6   8  -4      823.56      761.05     11.86 o 
   7   8  -4       74.73       80.30      4.06 o 
   8   8  -4        4.95        7.75      1.88 o 
   9   8  -4        7.18        8.41      2.03 o 
  10   8  -4      108.81      115.17      7.89 o 
  11   8  -4       21.93       21.95      3.83 o 
  12   8  -4       19.76       15.93      2.85 o 
   1   9  -4       98.63      110.06      3.86 o 
   2   9  -4      726.95      678.23     10.87 o 
   3   9  -4      189.52      173.72      4.58 o 
   4   9  -4       97.38       90.49      4.37 o 
   5   9  -4       15.20       11.96      1.56 o 
   6   9  -4       69.19       58.06      2.82 o 
   7   9  -4      115.68      117.99      4.88 o 
   8   9  -4       91.83       98.29      4.65 o 
   9   9  -4       20.86       20.87      2.75 o 
  10   9  -4       10.13       14.27      2.60 o 
  11   9  -4       18.68       16.18      2.82 o 
  12   9  -4        1.53        0.03      1.73 o 
   0  10  -4     2613.15     2518.11     43.22 o 
   1  10  -4      124.72      123.30      6.07 o 
   2  10  -4      305.21      285.18      6.22 o 
   3  10  -4       58.33       56.06      2.72 o 
   4  10  -4      174.99      170.36      4.60 o 
   5  10  -4       19.09       11.68      1.73 o 
   6  10  -4      194.43      188.34      4.77 o 
   7  10  -4       85.02       88.22      4.36 o 
   8  10  -4       61.09       61.36      3.85 o 
   9  10  -4       17.38       19.20      2.66 o 
  10  10  -4      107.73      111.73      5.38 o 
  11  10  -4        1.85        1.40      1.85 o 
  12  10  -4       42.12       49.22      4.20 o 
   1  11  -4      185.17      177.31      5.83 o 
   2  11  -4        2.35        1.83      1.15 o 
   3  11  -4      151.74      145.58      4.35 o 
   4  11  -4       81.38       95.04      4.63 o 
   5  11  -4      133.59      136.82      4.62 o 
   6  11  -4       93.34       89.14      3.77 o 
   7  11  -4      178.94      197.64      5.59 o 
   8  11  -4      204.59      183.98      7.80 o 
   9  11  -4       10.52        8.83      2.14 o 
  10  11  -4       26.27       24.86      3.05 o 
  11  11  -4       12.50       11.36      2.25 o 
  12  11  -4       22.96       29.12      4.07 o 
   0  12  -4      502.67      463.52     12.37 o 
   1  12  -4      142.55      137.50      4.30 o 
   2  12  -4      104.45       87.53      3.53 o 
   3  12  -4        5.19        2.22      1.34 o 
   4  12  -4      110.95      112.19      6.16 o 
   5  12  -4      175.93      173.52      5.25 o 
   6  12  -4      193.31      198.54      6.74 o 
   7  12  -4       92.01       91.77      3.96 o 
   8  12  -4       60.87       53.89      4.26 o 
   9  12  -4       23.39       28.44      3.51 o 
  10  12  -4        2.02        1.06      2.00 o 
  11  12  -4       10.55       12.38      2.80 o 
   1  13  -4      146.07      143.35      4.52 o 
   2  13  -4      168.91      171.72      4.89 o 
   3  13  -4       51.93       49.08      3.10 o 
   4  13  -4       56.22       57.02      2.94 o 
   5  13  -4       10.05       11.53      1.90 o 
   6  13  -4       89.13       94.20      4.03 o 
   7  13  -4       33.86       34.60      2.69 o 
   8  13  -4       83.33       90.70      5.25 o 
   9  13  -4       29.58       31.90      3.66 o 
  10  13  -4       20.04       21.28      3.32 o 
  11  13  -4       28.25       35.71      3.95 o 
   0  14  -4       23.31       23.83      3.04 o 
   1  14  -4       42.50       43.51      4.01 o 
   2  14  -4       43.89       40.42      2.59 o 
   3  14  -4       56.86       66.48      3.45 o 
   4  14  -4       39.98       36.60      3.68 o 
   5  14  -4       59.13       59.65      3.35 o 
   6  14  -4       88.04       83.63      3.89 o 
   7  14  -4       78.70       70.54      3.70 o 
   8  14  -4       59.35       48.13      4.15 o 
   9  14  -4        7.71        6.60      2.70 o 
  10  14  -4       22.59       30.68      3.67 o 
   1  15  -4       55.37       58.79      4.22 o 
   2  15  -4       52.45       52.45      2.95 o 
   3  15  -4       11.43       10.92      1.75 o 
   4  15  -4      198.07      208.24      7.54 o 
   5  15  -4       38.02       33.61      2.73 o 
   6  15  -4       15.23       12.71      2.04 o 
   7  15  -4       43.38       42.21      3.14 o 
   8  15  -4      135.85      145.18     12.21 o 
   9  15  -4        8.88        6.67      2.61 o 
  10  15  -4       42.92       43.87      4.23 o 
   0  16  -4      149.65      167.80      7.19 o 
   1  16  -4       11.10        9.09      1.72 o 
   2  16  -4      125.17      120.05      4.32 o 
   3  16  -4       46.54       50.56      3.01 o 
   4  16  -4        1.46        2.48      1.32 o 
   5  16  -4       18.05       14.88      2.30 o 
   6  16  -4        5.18        7.22      1.86 o 
   7  16  -4       89.02       88.26      4.35 o 
   8  16  -4       49.25       46.15      4.23 o 
   9  16  -4        7.09        4.80      2.47 o 
   1  17  -4       19.16       19.90      2.21 o 
   2  17  -4      128.00      120.80      4.44 o 
   3  17  -4       44.84       48.17      2.98 o 
   4  17  -4      133.41      134.35      4.64 o 
   5  17  -4       74.62       76.65      4.93 o 
   6  17  -4        6.85        6.59      1.83 o 
   7  17  -4        8.02        7.47      2.03 o 
   8  17  -4       65.99       69.21      6.40 o 
   0  18  -4        8.32       11.86      5.70 o 
   1  18  -4       10.52       10.91      1.92 o 
   2  18  -4        1.53       -0.56      1.27 o 
   3  18  -4       28.82       30.93      2.64 o 
   4  18  -4       41.34       37.24      2.82 o 
   5  18  -4        3.02        2.21      1.64 o 
   6  18  -4      111.17      111.27      4.77 o 
   7  18  -4       14.69       16.27      2.48 o 
   8  18  -4        1.97        4.49      2.37 o 
   1  19  -4      133.35      121.74      4.64 o 
   2  19  -4       79.55       73.96      4.32 o 
   3  19  -4       76.27       76.21      3.83 o 
   4  19  -4       59.36       57.62      3.43 o 
   5  19  -4       16.07       14.47      2.37 o 
   6  19  -4        2.64        0.29      1.65 o 
   7  19  -4       28.60       30.30      3.05 o 
   0  20  -4      136.15      134.26      7.05 o 
   1  20  -4       11.97       17.22      2.35 o 
   2  20  -4       47.28       51.10      3.35 o 
   3  20  -4       12.67       16.73      2.38 o 
   4  20  -4       23.64       22.00      2.56 o 
   5  20  -4        0.04       -0.39      1.57 o 
   1  21  -4        0.31       -0.46      1.63 o 
   2  21  -4       25.40       24.02      3.45 o 
   3  21  -4       28.65       28.50      2.82 o 
   4  21  -4       15.21       24.74      2.72 o 
   0  22  -4       70.79       70.82      5.70 o 
   1  22  -4        0.89        1.07      2.11 o 
   2   0  -3      954.83      957.88     25.88 o 
   4   0  -3      911.09      953.97     25.72 o 
   6   0  -3      159.85      158.13      3.98 o 
   8   0  -3      771.40      739.08     23.28 o 
  10   0  -3      238.83      244.84     12.21 o 
  12   0  -3      161.11      140.33     10.09 o 
  14   0  -3        3.95       15.95      4.88 o 
   2   1  -3        0.70        3.09      1.47 o 
   3   1  -3       28.73       34.05      4.48 o 
   4   1  -3      103.44       86.95      2.89 o 
   5   1  -3      406.04      423.56      6.23 o 
   6   1  -3       90.78       80.40      2.83 o 
   7   1  -3       89.55       96.21      4.80 o 
   8   1  -3      220.31      208.16      7.36 o 
   9   1  -3      110.84      109.10      5.94 o 
  10   1  -3      268.54      264.64      9.03 o 
  11   1  -3       76.31       71.95      5.01 o 
  12   1  -3      172.14      169.86      8.79 o 
  13   1  -3       44.89       40.04      4.37 o 
  14   1  -3       63.20       69.16      5.75 o 
   1   2  -3       19.55       32.88      3.09 o 
   2   2  -3     1063.75     1028.53     27.51 o 
   3   2  -3       97.39      118.16      2.75 o 
   4   2  -3      216.32      212.60      3.68 o 
   5   2  -3      415.80      421.76      9.35 o 
   6   2  -3      100.93      108.02      3.06 o 
   7   2  -3       99.89      106.36      4.95 o 
   8   2  -3      187.03      173.28      6.56 o 
   9   2  -3       87.99       91.84      5.01 o 
  10   2  -3      162.17      157.68      6.91 o 
  11   2  -3      141.22      136.33      6.62 o 
  12   2  -3       19.85       23.51      3.33 o 
  13   2  -3        6.07        3.99      2.30 o 
  14   2  -3      108.50      112.34     10.17 o 
   1   3  -3      786.08      861.50     22.14 o 
   2   3  -3     2115.85     2100.02     28.22 o 
   3   3  -3      271.58      346.22      5.59 o 
   4   3  -3      971.35      932.61     11.80 o 
   5   3  -3       15.98       15.04      1.22 o 
   6   3  -3      555.56      555.75     10.80 o 
   7   3  -3        3.85        3.53      2.60 o 
   8   3  -3      156.46      157.12      6.20 o 
   9   3  -3      121.34      116.03      5.64 o 
  10   3  -3       99.73       96.26     12.54 o 
  11   3  -3       29.07       26.86      8.38 o 
  12   3  -3       22.74       25.95      4.31 o 
  13   3  -3        6.75        3.98      2.52 o 
  14   3  -3       42.14       46.64      4.95 o 
   1   4  -3     1148.37     1133.69     21.65 o 
   2   4  -3      978.61      934.16     13.59 o 
   3   4  -3     1014.11     1096.19     15.53 o 
   4   4  -3      216.37      216.77      3.99 o 
   5   4  -3      955.34      994.18     12.62 o 
   6   4  -3        5.18        4.82      1.56 o 
   7   4  -3       31.33       27.52      3.17 o 
   8   4  -3      855.35      836.45     29.87 o 
   9   4  -3       40.90       47.55      3.84 o 
  10   4  -3      109.61      110.25      8.79 o 
  11   4  -3        6.98        8.76      2.47 o 
  12   4  -3       76.08       77.94      5.46 o 
  13   4  -3       42.53       37.85      4.31 o 
  14   4  -3       39.52       40.50      6.92 o 
   0   5  -3     6370.75     6553.37    101.41 o 
   1   5  -3        4.20        9.10      0.88 o 
   2   5  -3      981.56     1028.87     18.08 o 
   3   5  -3      241.66      250.47      4.96 o 
   4   5  -3      665.82      625.58      8.88 o 
   5   5  -3       15.35       14.31      1.25 o 
   6   5  -3      901.03      895.23     11.68 o 
   7   5  -3      102.80      110.44      3.41 o 
   8   5  -3       24.25       31.65      3.15 o 
   9   5  -3      419.58      398.38     11.27 o 
  10   5  -3      145.21      154.35      6.90 o 
  11   5  -3        0.06       -1.48      1.48 o 
  12   5  -3       39.40       26.87      5.94 o 
  13   5  -3       16.07       13.20      3.20 o 
  14   5  -3       14.30       11.23      3.20 o 
   1   6  -3      111.17      106.52      3.18 o 
   2   6  -3      937.31      940.88     12.02 o 
   3   6  -3      699.95      702.04      9.74 o 
   4   6  -3      249.76      243.61      4.56 o 
   5   6  -3      100.19      103.21      2.67 o 
   6   6  -3        0.08        5.89      2.44 o 
   7   6  -3      648.99      630.21     10.96 o 
   8   6  -3      226.77      241.39      8.13 o 
   9   6  -3      615.39      594.05     14.65 o 
  10   6  -3      130.72      139.96      6.55 o 
  11   6  -3       47.34       39.62      3.34 o 
  12   6  -3       16.90       15.19      2.56 o 
  13   6  -3       12.40       16.48      3.39 o 
  14   6  -3       45.81       50.93      5.18 o 
   0   7  -3      174.96      171.37      5.75 o 
   1   7  -3      137.56      127.56      3.61 o 
   2   7  -3      116.40      108.90      3.57 o 
   3   7  -3       81.08       84.22      2.47 o 
   4   7  -3      770.29      758.19      9.63 o 
   5   7  -3       83.65       68.94      2.21 o 
   6   7  -3     1572.32     1559.98     17.64 o 
   7   7  -3       29.00       32.62      2.70 o 
   8   7  -3      245.22      235.23      7.71 o 
   9   7  -3      145.49      140.95      5.36 o 
  10   7  -3      153.07      151.05      5.66 o 
  11   7  -3        1.99        1.45      1.65 o 
  12   7  -3      104.42      110.90      6.43 o 
  13   7  -3       16.12       17.96      3.57 o 
  14   7  -3        1.26        0.57      2.41 o 
   1   8  -3      877.40      899.90     11.74 o 
   2   8  -3       21.18       24.69      1.29 o 
   3   8  -3      243.61      248.94      5.45 o 
   4   8  -3      638.31      637.65      8.48 o 
   5   8  -3      345.43      353.12      5.60 o 
   6   8  -3      133.71      135.17      3.78 o 
   7   8  -3       43.37       50.01      2.41 o 
   8   8  -3       58.96       58.53      3.44 o 
   9   8  -3       89.09       86.85      4.28 o 
  10   8  -3       51.69       46.69      3.47 o 
  11   8  -3       82.79       86.72      4.63 o 
  12   8  -3       15.54       15.02      3.22 o 
  13   8  -3        3.22        1.54      2.29 o 
   0   9  -3      452.68      448.70     10.82 o 
   1   9  -3       32.02       29.94      1.50 o 
   2   9  -3      274.07      239.01      4.24 o 
   3   9  -3       75.75       76.81      2.33 o 
   4   9  -3       84.67       86.96      2.81 o 
   5   9  -3      277.31      286.14      4.70 o 
   6   9  -3      505.73      496.15      7.41 o 
   7   9  -3      140.39      140.97      3.98 o 
   8   9  -3       62.30       66.26      3.74 o 
   9   9  -3        9.82        8.85      1.90 o 
  10   9  -3       69.84       69.71      4.10 o 
  11   9  -3        2.60        2.60      1.88 o 
  12   9  -3      143.01      157.35      7.88 o 
  13   9  -3        8.02        5.59      2.80 o 
   1  10  -3       26.84       26.93      2.06 o 
   2  10  -3      249.07      243.90      5.15 o 
   3  10  -3      769.81      748.99      9.71 o 
   4  10  -3      515.28      507.18      7.32 o 
   5  10  -3      107.29      110.08      2.81 o 
   6  10  -3      212.68      206.03      6.72 o 
   7  10  -3       50.69       48.58      2.32 o 
   8  10  -3      128.01      123.22      4.89 o 
   9  10  -3      188.34      183.66      5.57 o 
  10  10  -3       76.14       81.06      5.14 o 
  11  10  -3        6.96        5.92      1.85 o 
  12  10  -3        3.21        1.80      1.93 o 
  13  10  -3        0.27       -2.41      2.41 o 
   0  11  -3       82.64       83.80      4.48 o 
   1  11  -3      377.26      377.72      7.02 o 
   2  11  -3      290.66      285.56      5.90 o 
   3  11  -3       40.95       42.77      2.18 o 
   4  11  -3      292.07      282.26      5.09 o 
   5  11  -3      120.28      114.91      2.97 o 
   6  11  -3      473.22      465.80      6.80 o 
   7  11  -3      177.79      173.03      4.33 o 
   8  11  -3       27.67       30.51      2.09 o 
   9  11  -3        4.44        4.75      1.56 o 
  10  11  -3       16.62       19.15      2.34 o 
  11  11  -3       19.70       11.23      2.18 o 
  12  11  -3       38.75       39.21      3.85 o 
  13  11  -3        2.62        0.63      2.01 o 
   1  12  -3      245.54      251.85      5.61 o 
   2  12  -3      295.12      285.18      6.06 o 
   3  12  -3      543.50      547.86     15.62 o 
   4  12  -3      846.48      808.58     12.21 o 
   5  12  -3      961.93      881.66     10.65 o 
   6  12  -3      145.67      166.60      3.85 o 
   7  12  -3      102.22       94.94      4.24 o 
   8  12  -3       99.45      105.64      4.80 o 
   9  12  -3       23.69       23.24      4.51 o 
  10  12  -3       26.90       35.84      3.00 o 
  11  12  -3        5.56        3.71      1.74 o 
  12  12  -3       37.15       34.89      3.71 o 
   0  13  -3      947.61      913.24     19.27 o 
   1  13  -3       11.91       11.91      1.55 o 
   2  13  -3      541.42      523.77      9.12 o 
   3  13  -3       65.74       62.86      2.90 o 
   4  13  -3      230.17      223.82      7.00 o 
   5  13  -3      113.02      117.76      3.57 o 
   6  13  -3      177.54      178.32      4.43 o 
   7  13  -3       27.38       23.25      1.92 o 
   8  13  -3        8.25        8.28      1.88 o 
   9  13  -3       10.69       11.18      2.22 o 
  10  13  -3       27.17       28.46      3.07 o 
  11  13  -3        0.81        0.25      1.51 o 
  12  13  -3       12.66       12.19      3.31 o 
   1  14  -3      501.20      492.00      8.78 o 
   2  14  -3      484.18      478.97      8.66 o 
   3  14  -3       27.72       29.24      2.94 o 
   4  14  -3      131.80      132.25      4.16 o 
   5  14  -3      114.21      112.25      3.57 o 
   6  14  -3      171.18      161.60      4.31 o 
   7  14  -3       73.80       67.24      3.38 o 
   8  14  -3      259.91      255.18      7.12 o 
   9  14  -3        7.32       11.74      3.18 o 
  10  14  -3       21.62       24.24      3.16 o 
  11  14  -3        3.76        4.31      2.82 o 
   0  15  -3      159.44      151.39      6.43 o 
   1  15  -3      252.19      236.87      7.07 o 
   2  15  -3      465.56      451.94      8.91 o 
   3  15  -3      116.89      113.02      3.95 o 
   4  15  -3       63.11       56.63      2.89 o 
   5  15  -3       10.61       11.61      1.57 o 
   6  15  -3       58.69       67.96      2.97 o 
   7  15  -3       43.32       48.35      3.07 o 
   8  15  -3       43.72       42.62      3.02 o 
   9  15  -3       18.65       23.54      3.10 o 
  10  15  -3       12.50       14.01      2.82 o 
  11  15  -3        9.45       13.05      3.61 o 
   1  16  -3       10.84       10.13      1.64 o 
   2  16  -3      230.13      226.96      5.76 o 
   3  16  -3       55.19       48.32      3.33 o 
   4  16  -3      169.96      153.75      4.67 o 
   5  16  -3       16.03       18.92      1.86 o 
   6  16  -3      156.54      153.80      4.45 o 
   7  16  -3        8.14        8.18      1.79 o 
   8  16  -3       23.53       30.66      2.69 o 
   9  16  -3       38.51       45.91      3.99 o 
  10  16  -3       18.77       17.02      2.92 o 
   0  17  -3      110.80      113.58      7.16 o 
   1  17  -3        1.18        0.59      1.16 o 
   2  17  -3        9.84       13.49      1.86 o 
   3  17  -3       25.03       31.48      2.42 o 
   4  17  -3       42.60       49.54      2.90 o 
   5  17  -3        7.98        8.19      1.57 o 
   6  17  -3       51.83       57.20      2.94 o 
   7  17  -3        3.05        3.62      1.60 o 
   8  17  -3       26.10       28.58      2.69 o 
   9  17  -3       14.03       17.64      3.48 o 
  10  17  -3        0.11       -0.33      1.85 o 
   1  18  -3       27.34       28.27      3.45 o 
   2  18  -3       33.44       33.86      2.54 o 
   3  18  -3       12.90       17.74      2.08 o 
   4  18  -3       69.17       61.79      3.29 o 
   5  18  -3       10.81        9.88      1.68 o 
   6  18  -3        8.93       15.09      1.91 o 
   7  18  -3       10.81       11.20      2.08 o 
   8  18  -3       32.20       30.84      2.89 o 
   9  18  -3       26.33       27.87      5.49 o 
   0  19  -3       55.88       63.58      4.88 o 
   1  19  -3       10.38        9.70      1.79 o 
   2  19  -3       45.47       52.87      3.13 o 
   3  19  -3       25.45       27.51      2.46 o 
   4  19  -3        7.20        8.72      1.78 o 
   5  19  -3        7.72        4.25      1.50 o 
   6  19  -3       15.68       14.35      1.98 o 
   7  19  -3       56.34       61.02      3.67 o 
   8  19  -3        7.09        4.58      2.63 o 
   1  20  -3       14.72        9.64      1.86 o 
   2  20  -3       70.95       73.12      3.65 o 
   3  20  -3       23.71       22.70      2.37 o 
   4  20  -3       17.58       16.91      2.18 o 
   5  20  -3       32.32       36.01      3.94 o 
   6  20  -3       14.89       18.42      2.16 o 
   7  20  -3       10.87       14.54      2.38 o 
   0  21  -3       12.87       15.57      3.20 o 
   1  21  -3       12.60       15.37      2.19 o 
   2  21  -3        6.82        5.82      1.73 o 
   3  21  -3       24.58       31.65      2.77 o 
   4  21  -3       19.97       16.86      2.10 o 
   5  21  -3        2.11        1.37      1.47 o 
   6  21  -3       60.12       70.48      3.57 o 
   1  22  -3       35.71       38.16      3.40 o 
   2  22  -3       21.68       24.80      2.67 o 
   3  22  -3       29.21       26.46      4.35 o 
   4  22  -3       11.23        9.87      2.53 o 
   5  22  -3        4.87        5.70      1.75 o 
   0  23  -3       48.51       50.98      4.93 o 
   1  23  -3        7.73        9.18      2.14 o 
   2  23  -3       29.79       24.54      2.72 o 
   3  23  -3       10.09        9.71      2.61 o 
   2   0  -2     1286.43     1339.95     33.05 o 
   4   0  -2     3870.75     3958.73    108.99 o 
   6   0  -2     1249.46     1213.46     31.74 o 
   8   0  -2      178.06      175.98      8.95 o 
  10   0  -2      353.55      333.73     14.16 o 
  12   0  -2      295.36      286.03     14.16 o 
  14   0  -2        8.10        3.09      3.26 o 
   2   1  -2     4731.92     4682.60     73.96 o 
   3   1  -2      693.33      700.75      7.63 o 
   4   1  -2      521.11      502.75     24.26 o 
   5   1  -2      699.65      705.15     10.56 o 
   6   1  -2      283.60      299.39      7.94 o 
   7   1  -2      203.87      196.17      8.63 o 
   8   1  -2     1006.23      969.11     25.07 o 
   9   1  -2       26.62       25.20      2.76 o 
  10   1  -2      205.46      198.82      7.60 o 
  11   1  -2      119.54      116.82      5.93 o 
  12   1  -2      133.45      124.21      8.79 o 
  13   1  -2       26.78       24.35      3.56 o 
  14   1  -2        9.74       13.06      3.34 o 
  15   1  -2       17.12       17.04      3.68 o 
   1   2  -2       55.86       58.28      3.09 o 
   2   2  -2      903.83      947.04     13.05 o 
   3   2  -2      588.22      587.47      7.63 o 
   4   2  -2       83.25       92.48      2.61 o 
   5   2  -2      356.62      404.64      5.60 o 
   6   2  -2       11.22       14.25      0.83 o 
   7   2  -2      164.58      167.12      3.76 o 
   8   2  -2       57.93       54.10      3.57 o 
   9   2  -2      274.45      273.25      8.63 o 
  10   2  -2     1054.96      990.10     21.01 o 
  11   2  -2        3.95        2.31      2.36 o 
  12   2  -2      330.38      322.16     16.60 o 
  13   2  -2       52.38       35.75      4.64 o 
  14   2  -2        0.36       -1.19      2.03 o 
  15   2  -2        1.45       -0.49      2.30 o 
   1   3  -2      134.62      162.78      3.27 o 
   2   3  -2     1404.72     1415.26     18.61 o 
   3   3  -2      679.65      639.20      8.37 o 
   4   3  -2      148.95      140.62      2.59 o 
   5   3  -2       10.16       10.12      1.08 o 
   6   3  -2      159.74      174.04      3.19 o 
   7   3  -2      332.83      325.44      5.14 o 
   8   3  -2      506.04      468.60     11.73 o 
   9   3  -2      199.76      186.48      9.52 o 
  10   3  -2      407.87      377.87     10.99 o 
  11   3  -2      189.79      179.55      7.37 o 
  12   3  -2       12.75       19.52      3.16 o 
  13   3  -2       37.70       43.15      9.69 o 
  14   3  -2       30.65       36.14      7.57 o 
  15   3  -2       21.82       15.21      3.66 o 
   0   4  -2     1244.35     1302.45     25.23 o 
   1   4  -2      907.92      916.03     11.37 o 
   2   4  -2        2.42        0.74      0.52 o 
   3   4  -2      503.92      571.13      8.48 o 
   4   4  -2       71.54       96.96      2.18 o 
   5   4  -2      190.73      202.67      3.54 o 
   6   4  -2     1179.25     1184.71     14.47 o 
   7   4  -2       27.15       32.26      1.52 o 
   8   4  -2      453.41      495.68     13.51 o 
   9   4  -2       37.68       36.51      3.33 o 
  10   4  -2      240.86      230.58      8.34 o 
  11   4  -2       40.80       41.28      6.10 o 
  12   4  -2       77.90       70.15      5.62 o 
  13   4  -2        6.54        5.58      2.85 o 
  14   4  -2        5.13       -1.77      2.06 o 
  15   4  -2        4.27       -1.62      2.36 o 
   1   5  -2     2169.64     2365.93     26.85 o 
   2   5  -2     1066.40     1041.43     12.73 o 
   3   5  -2      485.39      522.60      8.08 o 
   4   5  -2      385.50      464.90      6.70 o 
   5   5  -2     1053.65     1159.20     14.25 o 
   6   5  -2       45.63       58.71      1.94 o 
   7   5  -2      171.09      180.94      3.70 o 
   8   5  -2      546.28      505.58      9.29 o 
   9   5  -2      122.66      118.17      5.62 o 
  10   5  -2      190.43      193.07      7.42 o 
  11   5  -2       44.31       42.22      4.77 o 
  12   5  -2      117.75      123.91     14.00 o 
  13   5  -2        8.75        4.31      2.41 o 
  14   5  -2       93.86      113.06      7.08 o 
   0   6  -2      949.33      926.54     17.04 o 
   1   6  -2     2595.22     2688.27     27.07 o 
   2   6  -2      782.36      785.45     13.84 o 
   3   6  -2     1447.23     1568.93     18.54 o 
   4   6  -2     1462.61     1564.23     17.23 o 
   5   6  -2      323.37      314.74      4.81 o 
   6   6  -2     1021.85     1007.84     11.74 o 
   7   6  -2        6.36        9.41      0.98 o 
   8   6  -2      373.37      364.65      5.74 o 
   9   6  -2      204.37      183.94      5.82 o 
  10   6  -2        9.66        8.87      2.01 o 
  11   6  -2       30.53       28.90      2.78 o 
  12   6  -2       47.51       52.78     10.01 o 
  13   6  -2       24.07       23.75      7.90 o 
  14   6  -2        0.04        1.21      2.36 o 
   1   7  -2     1561.59     1757.72     18.44 o 
   2   7  -2     1386.86     1441.78     15.35 o 
   3   7  -2     2321.37     2477.06     25.17 o 
   4   7  -2     1913.05     1953.62     20.79 o 
   5   7  -2      240.15      234.72      4.06 o 
   6   7  -2      208.91      199.41      3.75 o 
   7   7  -2      122.83      120.23      2.94 o 
   8   7  -2      112.45      113.02      3.33 o 
   9   7  -2       23.80       20.84      2.65 o 
  10   7  -2       22.61       24.03      2.43 o 
  11   7  -2       23.79       21.30      2.47 o 
  12   7  -2       32.07       35.24      6.35 o 
  13   7  -2        3.06        5.91      2.59 o 
  14   7  -2       80.82       79.43      6.14 o 
   0   8  -2     4963.50     4999.87    112.16 o 
   1   8  -2      388.80      411.72      5.61 o 
   2   8  -2      730.17      697.29      8.55 o 
   3   8  -2      803.94      795.96      9.58 o 
   4   8  -2      299.12      288.60      4.37 o 
   5   8  -2      112.13      130.75      2.77 o 
   6   8  -2      206.62      229.44      4.20 o 
   7   8  -2       10.36       13.02      1.23 o 
   8   8  -2       96.12      100.62      2.91 o 
   9   8  -2       97.59       98.22      4.23 o 
  10   8  -2      270.42      259.42      7.26 o 
  11   8  -2       33.08       37.87      3.10 o 
  12   8  -2      156.20      159.46      7.59 o 
  13   8  -2        0.84        3.97      2.29 o 
  14   8  -2        3.09        1.98      2.12 o 
   1   9  -2     2011.89     2030.08     21.48 o 
   2   9  -2     1954.68     2019.29     21.32 o 
   3   9  -2     2599.07     2583.82     26.93 o 
   4   9  -2     1639.61     1671.25     16.83 o 
   5   9  -2      418.80      440.15      6.65 o 
   6   9  -2       72.00       74.43      2.89 o 
   7   9  -2      424.13      423.37      6.69 o 
   8   9  -2      372.70      371.97      7.43 o 
   9   9  -2       19.88       19.47      2.01 o 
  10   9  -2       13.74       13.87      2.55 o 
  11   9  -2       66.35       63.00      4.13 o 
  12   9  -2       39.58       43.40      3.72 o 
  13   9  -2       12.90       13.19      2.63 o 
  14   9  -2       27.12       29.11      3.63 o 
   0  10  -2        8.31        9.69      1.67 o 
   1  10  -2      269.39      271.79      4.37 o 
   2  10  -2      185.08      192.00      3.60 o 
   3  10  -2      870.32      899.87     11.00 o 
   4  10  -2     1726.40     1740.11     17.75 o 
   5  10  -2      354.85      378.82      5.56 o 
   6  10  -2     1680.07     1651.02     17.15 o 
   7  10  -2      117.38      105.66      2.83 o 
   8  10  -2      256.57      257.56      4.70 o 
   9  10  -2       19.10       18.15      1.99 o 
  10  10  -2       47.81       43.20      2.88 o 
  11  10  -2       52.51       53.34      3.83 o 
  12  10  -2       41.90       49.69      3.96 o 
  13  10  -2       11.79       11.82      3.25 o 
   1  11  -2      126.74      115.60      3.40 o 
   2  11  -2      669.47      653.21      8.52 o 
   3  11  -2      214.56      204.81      4.04 o 
   4  11  -2      730.98      689.20      9.12 o 
   5  11  -2      152.81      150.36      3.29 o 
   6  11  -2      102.63      105.71      3.70 o 
   7  11  -2      170.92      174.69      3.77 o 
   8  11  -2       64.99       67.77      2.46 o 
   9  11  -2       46.56       56.35      3.25 o 
  10  11  -2       95.31      103.77      4.14 o 
  11  11  -2      158.13      173.30      6.63 o 
  12  11  -2        2.60        2.85      2.01 o 
  13  11  -2       31.88       30.28      3.60 o 
   0  12  -2      233.08      215.94      4.64 o 
   1  12  -2       62.14       62.66      2.56 o 
   2  12  -2      614.99      567.06      8.00 o 
   3  12  -2       85.07       86.33      2.55 o 
   4  12  -2       89.36       84.94      2.84 o 
   5  12  -2       57.06       55.63      2.12 o 
   6  12  -2       93.40       87.40      2.65 o 
   7  12  -2      117.44      116.69      3.13 o 
   8  12  -2       11.45       12.56      1.39 o 
   9  12  -2        0.85        2.19      1.21 o 
  10  12  -2       76.72       83.50      5.85 o 
  11  12  -2       55.44       61.15      4.22 o 
  12  12  -2      106.86      123.10      5.95 o 
  13  12  -2       33.72       42.55      4.47 o 
   1  13  -2      135.00      127.21      3.74 o 
   2  13  -2      120.29      119.01      3.03 o 
   3  13  -2       92.58       87.37      2.68 o 
   4  13  -2      425.19      405.34      6.54 o 
   5  13  -2       25.44       27.15      1.64 o 
   6  13  -2       30.06       27.09      1.68 o 
   7  13  -2       61.81       67.99      2.51 o 
   8  13  -2       67.27       71.90      2.67 o 
   9  13  -2       42.12       46.06      2.86 o 
  10  13  -2      175.52      191.18      5.78 o 
  11  13  -2       51.52       53.05      4.53 o 
  12  13  -2       22.46       25.86      3.75 o 
   0  14  -2      216.48      209.16      8.38 o 
   1  14  -2        7.52        5.48      1.21 o 
   2  14  -2      251.74      237.12      7.61 o 
   3  14  -2       14.49       12.80      1.52 o 
   4  14  -2       20.86       24.05      2.10 o 
   5  14  -2      103.22      103.89      2.95 o 
   6  14  -2      232.81      246.64      4.72 o 
   7  14  -2       63.46       59.83      2.43 o 
   8  14  -2        0.94        0.98      1.01 o 
   9  14  -2        2.16        0.37      1.17 o 
  10  14  -2        7.35        5.63      1.72 o 
  11  14  -2        9.35        6.58      4.20 o 
  12  14  -2       46.35       52.06      4.30 o 
   1  15  -2       32.68       32.97      2.17 o 
   2  15  -2       57.52       52.81      3.55 o 
   3  15  -2      269.29      254.54      5.76 o 
   4  15  -2      255.41      236.31      5.60 o 
   5  15  -2      125.34      120.96      3.29 o 
   6  15  -2        2.69        3.00      1.06 o 
   7  15  -2       17.56       14.83      1.54 o 
   8  15  -2      126.11      134.89      3.72 o 
   9  15  -2        6.39        7.45      1.54 o 
  10  15  -2       57.29       62.49      3.60 o 
  11  15  -2        3.55        1.66      1.96 o 
  12  15  -2        6.56       11.33      2.81 o 
   0  16  -2      264.60      246.88      8.15 o 
   1  16  -2       93.15       89.08      4.22 o 
   2  16  -2      115.00      106.85      3.73 o 
   3  16  -2       64.10       58.22      2.86 o 
   4  16  -2      222.64      220.40      6.74 o 
   5  16  -2      255.09      253.22      5.51 o 
   6  16  -2      197.44      184.99      4.88 o 
   7  16  -2      137.73      138.88      4.13 o 
   8  16  -2        3.24        3.60      1.40 o 
   9  16  -2       38.89       44.05      2.72 o 
  10  16  -2       14.78       24.29      3.20 o 
  11  16  -2        7.00        5.73      2.32 o 
   1  17  -2       94.29       89.10      3.49 o 
   2  17  -2      104.21      101.87      4.44 o 
   3  17  -2       92.85       89.84      3.55 o 
   4  17  -2      186.24      191.36      5.23 o 
   5  17  -2       24.61       25.81      2.40 o 
   6  17  -2      119.02      125.07      5.08 o 
   7  17  -2       34.99       40.19      2.48 o 
   8  17  -2      120.92      129.62      4.24 o 
   9  17  -2       21.56       15.43      2.19 o 
  10  17  -2       28.04       35.21      4.49 o 
  11  17  -2       13.18       13.68      3.59 o 
   0  18  -2      518.52      506.29     19.54 o 
   1  18  -2       33.08       32.79      2.77 o 
   2  18  -2      100.23      101.13      3.80 o 
   3  18  -2       75.78       85.56      3.61 o 
   4  18  -2      111.88      118.22      4.19 o 
   5  18  -2       87.50       75.60      3.22 o 
   6  18  -2       31.28       34.03      2.37 o 
   7  18  -2       61.40       58.10      2.95 o 
   8  18  -2       13.63       15.21      1.96 o 
   9  18  -2        2.30        2.84      1.63 o 
  10  18  -2       87.81      106.39      7.02 o 
   1  19  -2       11.01       11.23      1.77 o 
   2  19  -2       24.24       27.35      2.35 o 
   3  19  -2      275.69      282.19      6.66 o 
   4  19  -2        8.48        8.68      1.59 o 
   5  19  -2       11.51       11.17      1.77 o 
   6  19  -2       25.05       18.91      2.06 o 
   7  19  -2        1.96        2.15      1.29 o 
   8  19  -2       78.90       77.01      3.56 o 
   9  19  -2       21.23       20.97      3.29 o 
   0  20  -2       61.30       54.60      7.49 o 
   1  20  -2        7.54        4.08      2.40 o 
   2  20  -2       15.84       17.90      3.31 o 
   3  20  -2       52.46       49.70      3.08 o 
   4  20  -2      118.41      126.02      4.26 o 
   5  20  -2       35.51       35.02      2.56 o 
   6  20  -2       80.75       95.33      3.85 o 
   7  20  -2        5.03        3.93      1.60 o 
   8  20  -2        2.90        5.78      1.68 o 
   1  21  -2       60.89       59.13      4.30 o 
   2  21  -2        5.02        6.57      1.76 o 
   3  21  -2       60.38       63.57      3.50 o 
   4  21  -2       17.17       18.08      2.10 o 
   5  21  -2        4.55        4.99      1.58 o 
   6  21  -2        7.07        4.81      1.62 o 
   7  21  -2       26.54       24.00      2.58 o 
   0  22  -2       32.25       40.50      4.18 o 
   1  22  -2        1.90        0.26      1.44 o 
   2  22  -2       12.44       14.09      2.19 o 
   3  22  -2       10.50        7.81      1.90 o 
   4  22  -2       14.46       13.61      2.08 o 
   5  22  -2       11.54        7.85      2.81 o 
   6  22  -2       13.13       12.32      2.24 o 
   1  23  -2        4.96        1.66      1.57 o 
   2  23  -2       24.52       31.00      2.86 o 
   3  23  -2        7.86        8.06      2.61 o 
   4  23  -2       16.12       13.43      2.35 o 
   5  23  -2       27.65       29.98      2.94 o 
   0  24  -2        9.72        7.42      3.74 o 
   1  24  -2        5.17        4.43      1.89 o 
   2  24  -2        7.16        7.21      1.98 o 
   2   0  -1      234.32      235.96      5.13 o 
   4   0  -1      712.08      719.85     12.42 o 
   6   0  -1     1434.68     1631.74     27.07 o 
   8   0  -1     1390.77     1383.17     19.24 o 
  10   0  -1      610.61      629.85     20.84 o 
  12   0  -1      100.16       98.82      8.14 o 
  14   0  -1       10.29        6.51      3.74 o 
   1   1  -1      650.22      699.03     16.44 o 
   2   1  -1      711.37      774.48      7.34 o 
   3   1  -1      279.39      283.16      4.20 o 
   4   1  -1      167.45      188.47      2.51 o 
   5   1  -1       46.22       52.74      1.29 o 
   6   1  -1      268.37      250.33      4.77 o 
   7   1  -1      123.01      115.72      2.36 o 
   8   1  -1     1114.89     1151.61     12.97 o 
   9   1  -1       66.26       66.42      2.55 o 
  10   1  -1      630.47      599.66     14.22 o 
  11   1  -1        2.82        2.42      1.78 o 
  12   1  -1      228.47      207.85      8.29 o 
  13   1  -1       39.47       35.74      4.03 o 
  14   1  -1       23.91       23.60      3.85 o 
  15   1  -1        5.29        4.57      2.59 o 
   1   2  -1     5205.05     5111.06     97.70 o 
   2   2  -1     4933.31     4618.67    118.94 o 
   3   2  -1     2710.52     2724.72     26.97 o 
   4   2  -1      533.33      541.18      6.81 o 
   5   2  -1     2482.15     2628.03     29.29 o 
   6   2  -1       94.34       82.07      1.90 o 
   7   2  -1      527.44      559.75      7.04 o 
   8   2  -1      891.93      848.29     10.13 o 
   9   2  -1      296.41      270.05      5.34 o 
  10   2  -1      291.93      279.34      8.92 o 
  11   2  -1       40.72       40.58      6.92 o 
  12   2  -1       68.59       59.04      6.84 o 
  13   2  -1       15.07       12.26      2.99 o 
  14   2  -1       38.30       35.58      4.37 o 
  15   2  -1        6.81        4.80      2.82 o 
   0   3  -1    12705.27    10617.94    168.74 o 
   1   3  -1     2588.69     2600.85     25.56 o 
   2   3  -1     7997.98     7373.57    124.91 o 
   3   3  -1      703.62      745.42      9.07 o 
   4   3  -1     1591.91     1657.08     18.77 o 
   5   3  -1      261.20      297.98      4.57 o 
   6   3  -1     1330.98     1246.60     15.17 o 
   7   3  -1      158.42      175.34      4.37 o 
   8   3  -1       52.73       52.59      2.12 o 
   9   3  -1       72.22       68.46      3.15 o 
  10   3  -1      459.67      452.89     12.09 o 
  11   3  -1       55.34       52.26      4.14 o 
  12   3  -1      201.83      210.70     10.50 o 
  13   3  -1       44.39       36.08      4.14 o 
  14   3  -1        0.38        3.14      2.77 o 
  15   3  -1        1.72       -1.13      2.52 o 
   1   4  -1    15614.47    13302.46    129.30 o 
   2   4  -1    17832.52    14907.80    274.52 o 
   3   4  -1      508.51      509.71      6.97 o 
   4   4  -1     1132.55     1241.06     15.74 o 
   5   4  -1      516.42      510.88      7.21 o 
   6   4  -1      147.55      167.45      3.40 o 
   7   4  -1      320.49      321.37      5.47 o 
   8   4  -1      198.62      185.63      5.10 o 
   9   4  -1       37.49       38.87      2.51 o 
  10   4  -1       80.32       82.95     11.64 o 
  11   4  -1       18.06       15.21      2.70 o 
  12   4  -1      141.74      145.52      7.08 o 
  13   4  -1        5.92        6.38      2.64 o 
  14   4  -1       93.13       86.88      8.95 o 
  15   4  -1       19.80       20.71      4.02 o 
   0   5  -1     6601.53     6307.78    126.54 o 
   1   5  -1     4078.41     4177.77     40.38 o 
   2   5  -1     7659.95     7449.77    166.18 o 
   3   5  -1       14.99       22.56      1.20 o 
   4   5  -1     1978.25     2028.27     20.82 o 
   5   5  -1      744.65      820.46      9.57 o 
   6   5  -1     1892.37     1894.34     19.80 o 
   7   5  -1       83.58       93.59      2.43 o 
   8   5  -1      420.89      433.73      7.38 o 
   9   5  -1       59.16       56.94      2.18 o 
  10   5  -1      517.17      497.15     20.48 o 
  11   5  -1       95.23       84.87      5.18 o 
  12   5  -1       30.57       29.55      3.68 o 
  13   5  -1       54.63       46.73      7.08 o 
  14   5  -1       17.72       16.84      3.51 o 
  15   5  -1        2.11        3.45      2.62 o 
   1   6  -1      330.19      345.45      5.17 o 
   2   6  -1     3975.06     4012.95     39.12 o 
   3   6  -1      116.51       85.89      1.83 o 
   4   6  -1     1711.95     1762.46     18.44 o 
   5   6  -1     2202.17     2197.04     22.56 o 
   6   6  -1       95.05      111.15      2.57 o 
   7   6  -1       87.51       91.93      2.58 o 
   8   6  -1      515.00      513.44      7.33 o 
   9   6  -1      684.54      672.17      9.04 o 
  10   6  -1       94.56       88.24      3.36 o 
  11   6  -1      327.52      319.19     10.41 o 
  12   6  -1       94.58       95.75      5.81 o 
  13   6  -1       14.62       19.29      3.45 o 
  14   6  -1       39.14       45.69      4.91 o 
  15   6  -1        3.70        1.92      2.46 o 
   0   7  -1       34.33       22.19      1.16 o 
   1   7  -1     1278.40     1328.00     12.72 o 
   2   7  -1     1787.71     1819.54     19.07 o 
   3   7  -1       70.13       56.52      1.89 o 
   4   7  -1     2814.20     3033.91     28.18 o 
   5   7  -1       86.98      111.76      2.39 o 
   6   7  -1      340.57      346.23      4.94 o 
   7   7  -1      242.75      248.14      4.44 o 
   8   7  -1      468.95      465.97      6.98 o 
   9   7  -1      209.66      200.71      4.24 o 
  10   7  -1      216.36      224.83      5.43 o 
  11   7  -1        6.87        6.17      2.11 o 
  12   7  -1      179.12      184.82     11.40 o 
  13   7  -1        4.80        3.96      1.96 o 
  14   7  -1       13.22       13.08      3.36 o 
  15   7  -1       11.18        9.97      3.58 o 
   1   8  -1      493.46      466.39      5.42 o 
   2   8  -1      348.24      388.98      5.25 o 
   3   8  -1       87.11       86.09      2.11 o 
   4   8  -1     1437.48     1475.23     14.72 o 
   5   8  -1       43.01       44.34      1.55 o 
   6   8  -1       74.54       73.20      2.23 o 
   7   8  -1       18.77       17.15      1.22 o 
   8   8  -1      526.37      517.98      7.08 o 
   9   8  -1       36.14       32.72      2.67 o 
  10   8  -1       73.33       77.66      2.92 o 
  11   8  -1        0.05       -0.03      1.40 o 
  12   8  -1       40.28       38.29      5.40 o 
  13   8  -1        0.29        1.36      1.79 o 
  14   8  -1      114.09      115.04      7.07 o 
   0   9  -1      270.39      251.77      5.89 o 
   1   9  -1      223.81      240.30      3.42 o 
   2   9  -1      142.41      164.28      3.10 o 
   3   9  -1      164.89      207.95      4.52 o 
   4   9  -1       23.86       20.65      1.17 o 
   5   9  -1       29.05       31.26      1.64 o 
   6   9  -1      351.73      346.56      5.15 o 
   7   9  -1        3.60        1.97      0.92 o 
   8   9  -1      228.08      234.22      4.31 o 
   9   9  -1       58.67       55.04      3.24 o 
  10   9  -1       37.32       39.49      2.61 o 
  11   9  -1      195.14      205.03      6.82 o 
  12   9  -1       99.13      114.45      5.32 o 
  13   9  -1       81.15       93.11     10.44 o 
  14   9  -1       12.41       13.16      3.36 o 
   1  10  -1      437.55      425.83      5.50 o 
   2  10  -1      588.99      644.53      8.15 o 
   3  10  -1       63.82       65.34      2.01 o 
   4  10  -1     1386.52     1370.57     14.16 o 
   5  10  -1      161.31      178.10      3.39 o 
   6  10  -1      172.87      165.41      3.36 o 
   7  10  -1      271.90      257.26      4.52 o 
   8  10  -1       64.54       67.68      2.36 o 
   9  10  -1       28.52       29.66      1.73 o 
  10  10  -1        8.91       11.42      1.79 o 
  11  10  -1       25.80       20.89      2.64 o 
  12  10  -1        3.88        6.25      2.05 o 
  13  10  -1       17.70       13.21      2.71 o 
  14  10  -1      144.86      144.31      8.20 o 
   0  11  -1     1526.94     1585.86     22.13 o 
   1  11  -1      106.76      111.27      2.31 o 
   2  11  -1     1074.02     1060.45     12.45 o 
   3  11  -1      138.99      141.65      3.25 o 
   4  11  -1      122.67      119.00      2.73 o 
   5  11  -1      405.53      410.54      5.86 o 
   6  11  -1      246.77      224.63      4.38 o 
   7  11  -1      148.42      141.90      3.31 o 
   8  11  -1        9.96        9.10      1.20 o 
   9  11  -1       18.99       18.63      1.53 o 
  10  11  -1       63.70       64.95      3.35 o 
  11  11  -1       48.27       52.42      3.77 o 
  12  11  -1      198.35      208.74     11.98 o 
  13  11  -1        2.32        3.11      2.03 o 
  14  11  -1       26.16       25.39      4.48 o 
   1  12  -1      301.46      316.88      4.60 o 
   2  12  -1      295.87      292.44      4.93 o 
   3  12  -1      359.44      364.50      6.25 o 
   4  12  -1      185.65      177.57      3.50 o 
   5  12  -1        3.69        5.31      1.31 o 
   6  12  -1      146.21      145.34      3.34 o 
   7  12  -1       68.44       74.14      2.48 o 
   8  12  -1      129.25      127.85      3.35 o 
   9  12  -1        4.69        4.46      1.12 o 
  10  12  -1       42.49       49.02      2.62 o 
  11  12  -1       60.75       55.37      3.92 o 
  12  12  -1       48.78       43.39      3.74 o 
  13  12  -1       10.27        8.39      5.70 o 
   0  13  -1      652.75      669.01     11.87 o 
   1  13  -1      181.55      198.84      3.85 o 
   2  13  -1      534.29      542.80      7.60 o 
   3  13  -1      272.28      259.87      4.78 o 
   4  13  -1      414.03      404.55      5.99 o 
   5  13  -1        9.94       10.58      1.17 o 
   6  13  -1     1460.26     1427.94     15.66 o 
   7  13  -1       62.73       65.08      2.40 o 
   8  13  -1      252.36      247.68      4.84 o 
   9  13  -1       36.26       42.68      2.14 o 
  10  13  -1       33.94       32.87      2.32 o 
  11  13  -1       11.79       12.78      2.44 o 
  12  13  -1       44.20       44.05      3.81 o 
  13  13  -1       42.84       37.40      6.76 o 
   1  14  -1      229.51      239.63      3.99 o 
   2  14  -1      293.28      272.52      4.97 o 
   3  14  -1      293.62      292.06      5.31 o 
   4  14  -1      137.65      127.03      3.16 o 
   5  14  -1      295.32      300.30      5.15 o 
   6  14  -1       40.59       42.17      2.01 o 
   7  14  -1       54.50       49.43      2.68 o 
   8  14  -1      220.63      226.03      4.89 o 
   9  14  -1       85.41       90.55      3.94 o 
  10  14  -1      119.18      122.71      4.11 o 
  11  14  -1        2.65        2.24      1.78 o 
  12  14  -1        1.68        3.77      2.10 o 
   0  15  -1      104.85       92.44      3.49 o 
   1  15  -1      117.77      118.33      3.12 o 
   2  15  -1       99.99       99.76      3.54 o 
   3  15  -1      154.54      155.41      3.80 o 
   4  15  -1      338.43      351.36      5.68 o 
   5  15  -1      246.19      238.99      4.64 o 
   6  15  -1      195.99      198.78      4.21 o 
   7  15  -1       30.37       32.94      2.23 o 
   8  15  -1       37.82       40.73      2.17 o 
   9  15  -1       40.82       41.63      2.25 o 
  10  15  -1       67.57       73.14      3.40 o 
  11  15  -1        3.88        6.44      2.21 o 
  12  15  -1       68.55       75.96      4.95 o 
   1  16  -1      141.54      135.73      4.79 o 
   2  16  -1       36.05       36.42      1.99 o 
   3  16  -1       97.62       96.60      3.07 o 
   4  16  -1      342.36      335.91      5.69 o 
   5  16  -1      238.75      240.27      4.74 o 
   6  16  -1       45.59       47.19      2.23 o 
   7  16  -1       23.74       24.49      1.79 o 
   8  16  -1       72.93       74.41      2.83 o 
   9  16  -1       32.83       38.47      2.21 o 
  10  16  -1       74.58       78.70      3.58 o 
  11  16  -1       34.11       41.83      7.21 o 
  12  16  -1       15.66       17.87      3.02 o 
   0  17  -1      359.22      355.18     18.31 o 
   1  17  -1       19.50       20.03      1.87 o 
   2  17  -1      505.19      478.18      8.73 o 
   3  17  -1      103.84      101.24      5.17 o 
   4  17  -1       62.69       61.15      2.97 o 
   5  17  -1       13.69       13.02      1.48 o 
   6  17  -1       27.47       26.77      1.88 o 
   7  17  -1        9.86       11.72      1.49 o 
   8  17  -1       25.59       30.73      2.06 o 
   9  17  -1        1.64        1.96      1.36 o 
  10  17  -1       45.38       50.47      3.40 o 
  11  17  -1       11.04       12.23      3.40 o 
   1  18  -1      149.99      158.64      4.64 o 
   2  18  -1       32.72       26.27      2.20 o 
   3  18  -1       32.86       26.49      2.20 o 
   4  18  -1       26.05       22.26      1.92 o 
   5  18  -1       65.75       69.20      2.97 o 
   6  18  -1       25.00       25.18      1.92 o 
   7  18  -1       28.17       30.99      2.07 o 
   8  18  -1       35.19       37.28      2.27 o 
   9  18  -1       16.12       15.81      2.61 o 
  10  18  -1       14.72       16.63      2.98 o 
   0  19  -1      178.74      161.82      6.93 o 
   1  19  -1       16.31       17.16      1.93 o 
   2  19  -1       23.51       25.74      3.44 o 
   3  19  -1        0.19       -1.08      1.08 o 
   4  19  -1       21.13       25.61      2.09 o 
   5  19  -1       78.26       75.52      3.19 o 
   6  19  -1       62.91       62.80      3.00 o 
   7  19  -1       89.29       88.30      3.95 o 
   8  19  -1       35.07       33.57      3.86 o 
   9  19  -1       24.39       24.31      3.16 o 
  10  19  -1        3.52        2.40      4.23 o 
   1  20  -1      101.22      107.36      4.35 o 
   2  20  -1       29.42       26.06      2.34 o 
   3  20  -1       25.52       27.78      2.42 o 
   4  20  -1      196.32      191.32      5.61 o 
   5  20  -1        8.99        9.69      1.84 o 
   6  20  -1       32.18       34.44      3.01 o 
   7  20  -1       16.82       19.21      2.61 o 
   8  20  -1       48.36       54.13      3.40 o 
   9  20  -1       17.67       17.41      2.99 o 
   0  21  -1       17.05       23.95      3.33 o 
   1  21  -1       16.32       18.23      2.21 o 
   2  21  -1        7.53        6.68      1.75 o 
   3  21  -1       50.80       62.22      3.49 o 
   4  21  -1      152.45      155.26      5.21 o 
   5  21  -1       29.93       34.77      2.82 o 
   6  21  -1       94.53       97.18      5.43 o 
   7  21  -1       61.58       65.63      5.12 o 
   8  21  -1        0.14        0.32      1.55 o 
   1  22  -1       33.56       34.72      3.08 o 
   2  22  -1      205.85      209.89      6.22 o 
   3  22  -1       15.07       15.79      2.24 o 
   4  22  -1        9.98       10.67      2.00 o 
   5  22  -1       53.38       53.91      3.53 o 
   6  22  -1       39.43       32.80      4.58 o 
   7  22  -1       19.63       16.45      2.47 o 
   0  23  -1       39.62       46.65      4.61 o 
   1  23  -1       17.74       18.89      2.45 o 
   2  23  -1       23.66       23.74      2.64 o 
   3  23  -1       21.95       25.15      2.69 o 
   4  23  -1        9.40        8.38      2.11 o 
   5  23  -1        3.02        6.21      1.91 o 
   6  23  -1       34.86       38.41      3.24 o 
   1  24  -1       25.75       27.82      2.85 o 
   2  24  -1       63.85       61.30      6.23 o 
   3  24  -1       22.65       26.08      2.81 o 
   4  24  -1       36.70       34.02      3.74 o 
   0  25  -1       32.19       32.34      4.40 o 
   2   0   0    19197.87    15858.43    411.85 o 
   4   0   0      155.64      143.80      3.66 o 
   6   0   0      833.49      909.24     13.45 o 
   8   0   0        6.87        8.58      1.34 o 
  10   0   0      537.68      551.44     13.29 o 
  12   0   0       10.29        8.30      3.42 o 
  14   0   0       17.89       15.14      4.88 o 
   1   1   0       90.31       97.64      1.08 o 
   2   1   0      506.96      527.07      5.16 o 
   3   1   0    12000.81    10491.29    149.57 o 
   4   1   0        1.43        6.96      0.52 o 
   5   1   0       19.07       29.75      1.19 o 
   6   1   0      215.05      203.50      3.14 o 
   7   1   0      405.94      342.28      4.67 o 
   8   1   0     1589.74     1611.71     16.16 o 
   9   1   0      125.40      144.20      3.56 o 
  10   1   0      112.46      115.48      4.63 o 
  11   1   0        0.20       -0.64      1.15 o 
  12   1   0       11.12       10.52      2.57 o 
  13   1   0       15.98       24.67      3.57 o 
  14   1   0       31.15       27.78      4.14 o 
  15   1   0        2.80        4.06      2.70 o 
   0   2   0     2620.38     2553.45     70.23 o 
   1   2   0     3806.15     3561.52     60.38 o 
   2   2   0      246.87      245.52      2.77 o 
   3   2   0      898.99      997.16     12.25 o 
   4   2   0     7802.65     7448.04    126.84 o 
   5   2   0      706.19      700.89      7.43 o 
   6   2   0     3720.17     3865.92     35.05 o 
   7   2   0      376.07      382.80      5.04 o 
   8   2   0      299.14      301.58      4.48 o 
   9   2   0      342.15      354.95      5.19 o 
  10   2   0       98.38       92.32      4.72 o 
  11   2   0        0.88        0.40      1.22 o 
  12   2   0        8.21        6.58      3.91 o 
  13   2   0        0.06        0.26      1.64 o 
  14   2   0       33.56       33.95      4.32 o 
  15   2   0        0.31        1.34      2.44 o 
   1   3   0      581.82      577.00      5.63 o 
   2   3   0     7405.56     6537.96     84.14 o 
   3   3   0      537.95      532.63      5.59 o 
   4   3   0      331.05      334.85      4.02 o 
   5   3   0      522.97      568.18      6.32 o 
   6   3   0     1102.44     1196.78     12.07 o 
   7   3   0      437.07      425.95      5.50 o 
   8   3   0       44.57       34.88      1.47 o 
   9   3   0      501.59      535.87      6.95 o 
  10   3   0      732.19      709.93     11.33 o 
  11   3   0      623.98      605.46     10.45 o 
  12   3   0       29.52       28.30      3.51 o 
  13   3   0        4.92        4.06      2.22 o 
  14   3   0        1.30        2.56      2.85 o 
  15   3   0       37.73       36.54      4.72 o 
   0   4   0      192.43      217.77      3.66 o 
   1   4   0        6.09        3.55      0.36 o 
   2   4   0     1745.03     1910.85     17.44 o 
   3   4   0      532.99      573.09      6.04 o 
   4   4   0        7.29       14.47      1.56 o 
   5   4   0       23.42       13.59      0.80 o 
   6   4   0     1187.97     1256.18     12.66 o 
   7   4   0      195.34      231.81      3.68 o 
   8   4   0      106.94      122.12      2.68 o 
   9   4   0      204.70      202.80      3.73 o 
  10   4   0      373.14      385.38      6.58 o 
  11   4   0       10.86       10.84      1.76 o 
  12   4   0      102.06      102.29      5.87 o 
  13   4   0       11.83       10.03      2.73 o 
  14   4   0       27.84       30.19      4.12 o 
  15   4   0        4.40        4.94      2.82 o 
   1   5   0       65.12       64.86      1.35 o 
   2   5   0      219.00      219.53      2.88 o 
   3   5   0       83.96       71.65      1.51 o 
   4   5   0      669.41      699.51      7.46 o 
   5   5   0       36.20       47.97      1.41 o 
   6   5   0      818.70      989.26     11.39 o 
   7   5   0      160.03      149.58      2.88 o 
   8   5   0      430.57      374.17      5.31 o 
   9   5   0      263.14      271.06      4.47 o 
  10   5   0      512.70      528.92      8.18 o 
  11   5   0      141.04      137.25      4.44 o 
  12   5   0       18.68       19.08      3.16 o 
  13   5   0       14.89       14.61      3.16 o 
  14   5   0      104.77      112.69      7.05 o 
  15   5   0       10.77       12.24      5.13 o 
   0   6   0      504.34      544.01      8.20 o 
   1   6   0       55.79       55.15      1.35 o 
   2   6   0      852.26      770.83      8.64 o 
   3   6   0     2357.80     2579.89     23.69 o 
   4   6   0       10.52       21.47      0.96 o 
   5   6   0      129.49      164.19      2.81 o 
   6   6   0      151.72      145.55      2.75 o 
   7   6   0      264.43      291.35      4.40 o 
   8   6   0        6.27        2.49      0.72 o 
   9   6   0       12.94       10.66      1.09 o 
  10   6   0      362.34      355.75      6.44 o 
  11   6   0       84.17       86.25      3.59 o 
  12   6   0      202.75      220.65     13.10 o 
  13   6   0       42.67       47.61      7.41 o 
  14   6   0       41.54       43.41      8.55 o 
  15   6   0        0.15        1.89      2.50 o 
   1   7   0       66.13       70.57      1.50 o 
   2   7   0      983.23      953.60      9.65 o 
   3   7   0      739.06      801.01      8.46 o 
   4   7   0     2449.76     2561.61     23.86 o 
   5   7   0      406.32      366.02      4.87 o 
   6   7   0       76.51      100.48      2.31 o 
   7   7   0      279.92      254.14      4.11 o 
   8   7   0      266.40      278.81      4.52 o 
   9   7   0       75.43       79.05      2.40 o 
  10   7   0       40.18       39.05      2.19 o 
  11   7   0        3.39        3.15      1.31 o 
  12   7   0      390.11      381.36     12.05 o 
  13   7   0       42.54       44.20      4.80 o 
  14   7   0      205.26      222.83      9.70 o 
  15   7   0       15.16       21.33      4.12 o 
   0   8   0      305.61      271.72      5.84 o 
   1   8   0      351.43      364.98      4.52 o 
   2   8   0      165.92      178.01      2.82 o 
   3   8   0       95.75      113.00      2.23 o 
   4   8   0     2662.34     2624.33     24.57 o 
   5   8   0      190.61      216.86      3.52 o 
   6   8   0      852.39      821.91      9.27 o 
   7   8   0       48.02       49.68      1.79 o 
   8   8   0       96.28      111.87      2.77 o 
   9   8   0      233.90      205.22      3.96 o 
  10   8   0       14.75       15.69      1.62 o 
  11   8   0        0.02        1.39      1.26 o 
  12   8   0      152.24      170.77      7.74 o 
  13   8   0       19.58       27.31      3.89 o 
  14   8   0        9.00       11.50      3.24 o 
   1   9   0     1581.37     1618.81     15.70 o 
   2   9   0       99.83       95.75      2.04 o 
   3   9   0        8.08        9.31      0.81 o 
   4   9   0     1100.54     1074.20     11.32 o 
   5   9   0      181.43      184.55      3.56 o 
   6   9   0      745.13      760.90      8.86 o 
   7   9   0      901.90      893.86     10.25 o 
   8   9   0     1284.58     1286.74     13.96 o 
   9   9   0      188.75      183.65      4.43 o 
  10   9   0       25.69       20.41      1.78 o 
  11   9   0       12.56       10.59      2.51 o 
  12   9   0      149.23      142.13      7.21 o 
  13   9   0        3.12        1.50      2.28 o 
  14   9   0      153.23      155.24      8.27 o 
   0  10   0     1939.27     1856.59     25.39 o 
   1  10   0        7.40        3.49      0.60 o 
   2  10   0      330.96      286.98      4.14 o 
   3  10   0        1.11        1.22      0.55 o 
   4  10   0        0.51        1.09      0.57 o 
   5  10   0      115.66      116.26      2.93 o 
   6  10   0      296.36      294.35      4.67 o 
   7  10   0      252.64      240.42      4.26 o 
   8  10   0       81.75       87.37      2.58 o 
   9  10   0      190.17      184.98      4.46 o 
  10  10   0      225.93      221.84      5.66 o 
  11  10   0       47.04       52.60      3.10 o 
  12  10   0       49.96       45.79      4.49 o 
  13  10   0        4.65        4.43      2.62 o 
  14  10   0       12.28       22.01      3.98 o 
   1  11   0       10.26       14.16      0.96 o 
   2  11   0      427.20      431.28      5.64 o 
   3  11   0     1849.08     1855.08     18.31 o 
   4  11   0      243.36      214.49      4.61 o 
   5  11   0       34.85       34.90      1.56 o 
   6  11   0      852.06      898.58     10.41 o 
   7  11   0      574.19      574.04      7.62 o 
   8  11   0       96.36       96.81      2.74 o 
   9  11   0      241.48      236.84      5.24 o 
  10  11   0      146.45      144.76      4.76 o 
  11  11   0       37.42       33.36      2.89 o 
  12  11   0        4.15        3.74      2.27 o 
  13  11   0      101.81      117.32      7.07 o 
  14  11   0       97.53      123.70      7.65 o 
   0  12   0     2097.82     2245.22     30.72 o 
   1  12   0       47.29       48.48      1.88 o 
   2  12   0        5.84        2.35      0.66 o 
   3  12   0      368.65      386.75      5.49 o 
   4  12   0      627.91      584.10      8.13 o 
   5  12   0       22.26       21.71      1.37 o 
   6  12   0      766.62      746.29      9.16 o 
   7  12   0       13.61       15.67      1.33 o 
   8  12   0       29.36       27.50      1.70 o 
   9  12   0       65.28       63.00      2.82 o 
  10  12   0        2.07        0.84      1.17 o 
  11  12   0        0.88        0.65      1.62 o 
  12  12   0       91.79       86.69      6.59 o 
  13  12   0       44.88       47.08      4.89 o 
   1  13   0       88.99       68.44      2.07 o 
   2  13   0       71.40       69.68      2.12 o 
   3  13   0       58.53       62.57      2.03 o 
   4  13   0      220.02      201.80      4.20 o 
   5  13   0       47.61       38.60      1.76 o 
   6  13   0      171.38      154.49      3.47 o 
   7  13   0        1.15        1.29      0.85 o 
   8  13   0       66.36       73.35      3.54 o 
   9  13   0        0.10        0.07      1.00 o 
  10  13   0      105.22      106.31      3.78 o 
  11  13   0        0.40        2.99      1.38 o 
  12  13   0        2.47        4.93      2.44 o 
  13  13   0        0.74        0.14      2.69 o 
   0  14   0     1677.59     1645.26     23.99 o 
   1  14   0      220.95      227.27      5.33 o 
   2  14   0      848.80      839.72      9.87 o 
   3  14   0      103.83      106.77      3.02 o 
   4  14   0        4.73        4.50      1.02 o 
   5  14   0      191.52      193.06      4.27 o 
   6  14   0       25.33       20.93      1.77 o 
   7  14   0       84.50       84.18      2.72 o 
   8  14   0       76.45       83.17      2.76 o 
   9  14   0       21.80       23.84      2.02 o 
  10  14   0       30.90       40.29      2.56 o 
  11  14   0        8.26        6.36      1.57 o 
  12  14   0      100.32      133.00     11.72 o 
  13  14   0        0.08        7.65      4.40 o 
   1  15   0       42.20       47.48      1.94 o 
   2  15   0        7.03       10.02      1.15 o 
   3  15   0       69.98       68.99      2.85 o 
   4  15   0       37.89       36.96      2.48 o 
   5  15   0      141.80      150.20      3.56 o 
   6  15   0      266.93      270.36      4.99 o 
   7  15   0       22.01       18.70      1.56 o 
   8  15   0       13.37       15.55      1.49 o 
   9  15   0       66.27       57.63      3.09 o 
  10  15   0       24.73       26.34      2.61 o 
  11  15   0        0.06       -0.48      1.54 o 
  12  15   0        3.93        2.93      4.07 o 
   0  16   0      933.98      950.96     15.90 o 
   1  16   0        5.13        3.66      1.12 o 
   2  16   0      662.98      645.71      8.49 o 
   3  16   0      117.21      122.04      3.20 o 
   4  16   0       39.33       44.92      3.23 o 
   5  16   0       28.63       24.69      1.67 o 
   6  16   0      228.59      233.50      5.93 o 
   7  16   0        6.96        5.26      1.17 o 
   8  16   0       26.59       38.85      3.36 o 
   9  16   0        0.62        1.33      1.42 o 
  10  16   0       17.58       16.61      2.41 o 
  11  16   0       18.75       17.11      2.80 o 
  12  16   0       30.22       22.14      6.35 o 
   1  17   0        0.02       -0.19      0.86 o 
   2  17   0      277.35      292.25      5.64 o 
   3  17   0        0.25        0.78      0.92 o 
   4  17   0      154.26      153.96      4.45 o 
   5  17   0      239.68      237.85      4.80 o 
   6  17   0      120.97      124.13      3.85 o 
   7  17   0       27.47       22.84      2.12 o 
   8  17   0      110.06      109.31      3.78 o 
   9  17   0       19.34       20.57      3.33 o 
  10  17   0        2.07       -0.03      1.58 o 
  11  17   0        7.54       13.79      3.20 o 
   0  18   0       71.08       70.78      3.69 o 
   1  18   0        1.49        0.51      0.93 o 
   2  18   0       57.56       62.37      2.77 o 
   3  18   0       43.67       48.05      2.51 o 
   4  18   0      432.84      437.62      7.74 o 
   5  18   0       22.70       22.03      1.93 o 
   6  18   0      204.79      216.87      5.29 o 
   7  18   0       28.84       40.28      3.03 o 
   8  18   0       28.80       28.02      4.35 o 
   9  18   0       23.52       26.03      4.56 o 
  10  18   0        0.02        2.11      1.91 o 
  11  18   0        7.65        9.45      2.84 o 
   1  19   0      289.35      295.10      6.80 o 
   2  19   0      238.44      249.60      7.66 o 
   3  19   0       89.50       95.66      3.45 o 
   4  19   0      249.53      248.16      5.73 o 
   5  19   0        0.12       -0.01      1.17 o 
   6  19   0        0.06       -0.26      1.13 o 
   7  19   0        3.20        1.02      1.27 o 
   8  19   0       34.35       42.57      3.29 o 
   9  19   0        7.60        7.97      3.03 o 
  10  19   0       11.83       11.32      2.40 o 
   0  20   0      166.35      173.43      7.46 o 
   1  20   0       38.17       37.65      2.69 o 
   2  20   0      113.21      118.87      4.39 o 
   3  20   0        4.54        3.20      1.61 o 
   4  20   0       24.68       23.64      2.38 o 
   5  20   0        0.13       -0.75      1.15 o 
   6  20   0        2.38        0.90      1.30 o 
   7  20   0       58.31       60.44      3.21 o 
   8  20   0        0.16       -0.28      1.56 o 
   9  20   0       12.09        8.38      2.34 o 
   1  21   0       43.81       39.33      2.85 o 
   2  21   0       90.07       89.04      4.00 o 
   3  21   0        2.33        3.09      1.50 o 
   4  21   0      140.24      142.03      5.00 o 
   5  21   0       30.42       39.14      2.96 o 
   6  21   0       35.76       35.66      2.92 o 
   7  21   0       55.95       65.36      5.22 o 
   8  21   0        1.68        1.39      2.03 o 
   0  22   0       12.92       16.51      3.74 o 
   1  22   0       35.91       36.98      2.92 o 
   2  22   0        3.81        4.45      1.73 o 
   3  22   0        3.44        3.17      1.72 o 
   4  22   0        0.44        0.25      1.39 o 
   5  22   0        6.90        3.26      1.81 o 
   6  22   0       41.81       47.60      3.39 o 
   7  22   0       28.51       29.29      2.98 o 
   1  23   0        0.51        1.13      1.52 o 
   2  23   0       73.13       80.34      5.17 o 
   3  23   0        0.15       -1.46      1.46 o 
   4  23   0        9.39        7.04      2.00 o 
   5  23   0       19.27       14.15      4.32 o 
   6  23   0       20.14       17.64      2.56 o 
   0  24   0        1.11        1.62      2.34 o 
   1  24   0       36.29       35.95      3.13 o 
   2  24   0        0.47       -0.86      1.57 o 
   3  24   0       11.19       12.27      2.32 o 
   4  24   0        0.34        1.09      1.71 o 
   1  25   0       25.15       24.83      2.84 o 
   2   0   1      260.24      258.06      4.47 o 
   4   0   1      688.98      702.00     10.90 o 
   6   0   1     1432.02     1606.08     22.80 o 
   8   0   1     1411.25     1392.68     20.88 o 
  10   0   1      613.33      599.88     11.75 o 
  12   0   1      103.54       91.05      7.24 o 
  14   0   1       11.60       13.19      4.56 o 
   0   1   1     6365.56     5554.96     59.15 o 
   1   1   1      651.06      690.31      5.53 o 
   2   1   1      715.50      772.95      6.18 o 
   3   1   1      276.75      283.31      2.94 o 
   4   1   1      153.35      171.06      2.81 o 
   5   1   1       47.57       53.29      1.58 o 
   6   1   1      269.37      248.52      4.22 o 
   7   1   1      124.70      114.29      2.66 o 
   8   1   1     1113.30     1147.64     12.67 o 
   9   1   1       67.53       64.19      2.25 o 
  10   1   1      621.50      577.70     10.85 o 
  11   1   1        3.08        3.39      1.42 o 
  12   1   1      223.83      207.28      5.96 o 
  13   1   1       38.96       40.64      3.04 o 
  14   1   1       23.85       26.13      4.88 o 
  15   1   1        5.37        3.74      2.76 o 
   1   2   1     5122.14     5001.60     65.38 o 
   2   2   1     5044.88     4912.06     56.14 o 
   3   2   1     2756.39     2762.86     23.06 o 
   4   2   1      511.46      518.99      5.88 o 
   5   2   1     2458.38     2610.35     24.52 o 
   6   2   1       96.10       86.85      2.16 o 
   7   2   1      524.52      553.50      7.07 o 
   8   2   1      890.43      842.02      9.95 o 
   9   2   1      298.79      265.40      4.73 o 
  10   2   1      290.97      277.36      5.04 o 
  11   2   1       41.34       44.14      2.81 o 
  12   2   1       68.35       63.51      3.49 o 
  13   2   1       15.62       11.99      2.09 o 
  14   2   1       35.81       34.67      4.42 o 
  15   2   1        6.63        3.93      2.87 o 
   0   3   1    12461.82    10060.81    131.39 o 
   1   3   1     2593.84     2588.08     25.15 o 
   2   3   1     7874.64     7553.07    107.58 o 
   3   3   1      706.71      741.32      6.54 o 
   4   3   1     1566.30     1629.12     14.30 o 
   5   3   1      262.40      287.82      3.29 o 
   6   3   1     1343.54     1246.40     11.88 o 
   7   3   1      159.98      172.31      3.35 o 
   8   3   1       55.38       52.82      2.12 o 
   9   3   1       72.41       68.71      2.34 o 
  10   3   1      452.73      459.37      8.42 o 
  11   3   1       55.24       52.89      2.66 o 
  12   3   1      202.79      205.13      6.53 o 
  13   3   1       44.98       45.93      3.19 o 
  14   3   1        0.29        0.08      2.30 o 
  15   3   1        1.70       -1.15      2.77 o 
   1   4   1    15704.93    12929.29    116.89 o 
   2   4   1    17876.97    14968.14    123.47 o 
   3   4   1      506.08      496.31      5.09 o 
   4   4   1     1174.78     1286.40     11.50 o 
   5   4   1      527.47      528.01      5.23 o 
   6   4   1      145.39      161.11      2.58 o 
   7   4   1      324.79      320.67      3.84 o 
   8   4   1      194.69      178.04      3.25 o 
   9   4   1       36.64       42.83      1.88 o 
  10   4   1       75.07       76.79      2.63 o 
  11   4   1       20.07       14.73      1.75 o 
  12   4   1      139.87      140.03      8.80 o 
  13   4   1        5.54        5.94      1.82 o 
  14   4   1       89.66       92.99      6.48 o 
  15   4   1       20.01       24.28      4.25 o 
   0   5   1     6618.39     6216.93    103.62 o 
   1   5   1     4077.26     4133.58     33.43 o 
   2   5   1     7589.23     7280.73    116.34 o 
   3   5   1       15.00       19.97      0.77 o 
   4   5   1     1961.39     2031.19     17.68 o 
   5   5   1      745.44      823.32      8.15 o 
   6   5   1     1856.36     1847.32     16.75 o 
   7   5   1       84.59       94.64      2.63 o 
   8   5   1      431.17      437.70      6.24 o 
   9   5   1       59.35       54.23      2.14 o 
  10   5   1      532.12      505.68     10.32 o 
  11   5   1       95.90       92.75      3.43 o 
  12   5   1       33.51       33.86      3.64 o 
  13   5   1       54.74       54.99      3.48 o 
  14   5   1       18.39       19.42      3.73 o 
  15   5   1        2.10        0.48      2.46 o 
   1   6   1      366.30      386.82      6.07 o 
   2   6   1     3964.02     3973.62     35.83 o 
   3   6   1      125.37      100.23      1.86 o 
   4   6   1     1724.93     1760.72     16.83 o 
   5   6   1     2179.71     2156.80     19.13 o 
   6   6   1       93.68      106.48      2.08 o 
   7   6   1       96.76       94.57      1.98 o 
   8   6   1      510.49      514.89      8.30 o 
   9   6   1      667.59      637.75      8.57 o 
  10   6   1       93.75       86.70      4.03 o 
  11   6   1      324.81      338.06      6.74 o 
  12   6   1       94.36       98.87      4.30 o 
  13   6   1       15.09       20.82      2.61 o 
  14   6   1       38.91       50.35      6.51 o 
  15   6   1        3.62        1.06      2.65 o 
   0   7   1       26.59       15.06      1.53 o 
   1   7   1     1276.29     1315.94     13.05 o 
   2   7   1     1831.59     1863.66     16.23 o 
   3   7   1       69.84       57.59      1.47 o 
   4   7   1     2854.08     3062.48     28.07 o 
   5   7   1       87.68      111.79      2.27 o 
   6   7   1      347.19      347.45      4.74 o 
   7   7   1      246.39      251.47      3.92 o 
   8   7   1      471.55      470.31      6.72 o 
   9   7   1      207.26      194.12      4.39 o 
  10   7   1      229.28      242.46      5.69 o 
  11   7   1        7.04        9.92      1.77 o 
  12   7   1      183.18      202.59      6.98 o 
  13   7   1        5.09        6.06      2.37 o 
  14   7   1       12.99        5.21      2.80 o 
  15   7   1       11.07       14.15      3.73 o 
   1   8   1      504.63      479.91      5.79 o 
   2   8   1      331.58      366.55      4.73 o 
   3   8   1       79.26       76.83      1.80 o 
   4   8   1     1416.96     1464.80     14.60 o 
   5   8   1       39.45       34.57      1.36 o 
   6   8   1       72.73       77.80      2.04 o 
   7   8   1       18.17       17.56      1.12 o 
   8   8   1      530.21      527.19      7.95 o 
   9   8   1       33.97       30.92      1.96 o 
  10   8   1       73.55       79.25      3.73 o 
  11   8   1        0.03       -0.79      1.09 o 
  12   8   1       41.60       43.15      3.59 o 
  13   8   1        0.32        0.34      1.73 o 
  14   8   1      114.67      127.14      7.46 o 
   0   9   1      254.50      230.08      5.21 o 
   1   9   1      226.81      241.44      3.75 o 
   2   9   1      136.16      158.93      2.59 o 
   3   9   1      163.93      206.15      3.10 o 
   4   9   1       28.67       24.53      1.17 o 
   5   9   1       28.62       28.53      1.63 o 
   6   9   1      363.09      356.04      5.05 o 
   7   9   1        3.67        1.98      0.70 o 
   8   9   1      227.19      221.66      4.76 o 
   9   9   1       60.13       61.82      2.61 o 
  10   9   1       38.34       44.10      2.36 o 
  11   9   1      194.52      205.47      5.90 o 
  12   9   1       99.58      108.60      6.13 o 
  13   9   1       80.49       83.12      5.00 o 
  14   9   1       12.34       19.00      3.91 o 
   1  10   1      446.73      437.66      5.71 o 
   2  10   1      575.12      641.52      6.94 o 
   3  10   1       63.18       67.87      1.75 o 
   4  10   1     1375.35     1371.20     14.05 o 
   5  10   1      162.15      175.71      3.27 o 
   6  10   1      175.30      167.87      3.25 o 
   7  10   1      271.00      268.12      4.41 o 
   8  10   1       61.37       64.18      4.12 o 
   9  10   1       27.85       26.53      2.49 o 
  10  10   1        8.12       12.75      2.14 o 
  11  10   1       24.71       25.83      2.46 o 
  12  10   1        4.36        5.08      1.98 o 
  13  10   1       17.63       12.32      2.71 o 
  14  10   1      147.01      181.28      8.95 o 
   0  11   1     1497.31     1584.72     22.73 o 
   1  11   1      107.89      106.81      2.53 o 
   2  11   1     1081.90     1076.77     10.65 o 
   3  11   1      140.61      142.22      2.68 o 
   4  11   1      121.10      122.96      2.66 o 
   5  11   1      406.07      409.78      5.72 o 
   6  11   1      250.26      233.36      4.05 o 
   7  11   1      149.54      141.59      3.15 o 
   8  11   1       10.96       10.39      1.32 o 
   9  11   1       17.99       18.15      1.68 o 
  10  11   1       65.84       66.98      2.94 o 
  11  11   1       48.45       52.30      3.29 o 
  12  11   1      197.91      216.69      7.57 o 
  13  11   1        2.15        2.44      2.76 o 
  14  11   1       25.88       32.72      7.49 o 
   1  12   1      312.98      328.90      4.98 o 
   2  12   1      294.66      301.52      5.22 o 
   3  12   1      367.56      381.06      5.01 o 
   4  12   1      184.48      182.51      3.43 o 
   5  12   1        3.14        3.04      0.82 o 
   6  12   1      145.13      144.82      3.21 o 
   7  12   1       71.49       77.71      2.42 o 
   8  12   1      131.16      135.15      4.94 o 
   9  12   1        5.45        6.62      1.29 o 
  10  12   1       42.41       47.45      3.97 o 
  11  12   1       59.17       58.69      3.48 o 
  12  12   1       48.99       43.57      5.11 o 
  13  12   1       10.40       10.91      3.57 o 
   0  13   1      651.71      683.05     11.98 o 
   1  13   1      184.23      199.55      3.82 o 
   2  13   1      521.38      518.37      6.95 o 
   3  13   1      273.57      265.85      4.10 o 
   4  13   1      426.81      418.68      6.19 o 
   5  13   1        9.75       10.61      1.11 o 
   6  13   1     1461.45     1472.55     15.63 o 
   7  13   1       61.78       61.10      2.25 o 
   8  13   1      246.99      244.58      5.35 o 
   9  13   1       35.50       35.01      2.66 o 
  10  13   1       32.33       35.17      3.42 o 
  11  13   1       11.70        7.43      2.28 o 
  12  13   1       46.25       38.82      5.01 o 
  13  13   1       41.73       44.26     10.17 o 
   1  14   1      221.20      216.91      4.20 o 
   2  14   1      286.90      268.16      4.24 o 
   3  14   1      298.58      303.22      4.57 o 
   4  14   1      140.94      130.69      3.09 o 
   5  14   1      292.35      292.81      5.07 o 
   6  14   1       40.98       39.82      2.20 o 
   7  14   1       51.84       49.05      2.41 o 
   8  14   1      222.26      224.90      6.14 o 
   9  14   1       85.44       78.91      3.87 o 
  10  14   1      118.59      118.83      5.82 o 
  11  14   1        2.62        0.53      2.04 o 
  12  14   1        1.83        5.83      3.15 o 
   0  15   1      111.12      100.84      5.06 o 
   1  15   1      117.24      118.16      3.09 o 
   2  15   1      101.56      100.07      3.39 o 
   3  15   1      157.52      159.21      3.65 o 
   4  15   1      331.58      335.68      6.25 o 
   5  15   1      245.96      247.95      5.26 o 
   6  15   1      193.11      189.99      4.63 o 
   7  15   1       28.94       29.63      2.08 o 
   8  15   1       40.56       39.58      3.65 o 
   9  15   1       40.19       39.94      2.98 o 
  10  15   1       68.01       63.17      4.51 o 
  11  15   1        3.94        2.69      2.09 o 
  12  15   1       67.39       71.49      6.92 o 
   1  16   1      140.92      137.81      3.45 o 
   2  16   1       40.63       38.66      1.99 o 
   3  16   1       96.25       87.10      2.83 o 
   4  16   1      339.80      334.25      6.38 o 
   5  16   1      238.43      239.34      5.32 o 
   6  16   1       46.37       45.55      3.45 o 
   7  16   1       22.59       27.87      2.07 o 
   8  16   1       71.44       72.24      3.78 o 
   9  16   1       32.45       36.50      3.27 o 
  10  16   1       74.79       70.82      4.87 o 
  11  16   1       34.99       38.00      6.46 o 
  12  16   1       15.76       11.85      4.97 o 
   0  17   1      354.40      347.78      8.50 o 
   1  17   1       19.69       21.28      1.68 o 
   2  17   1      500.26      475.34      7.31 o 
   3  17   1      106.80      103.77      3.15 o 
   4  17   1       58.75       54.28      2.68 o 
   5  17   1       13.84       14.24      1.68 o 
   6  17   1       28.90       26.99      2.11 o 
   7  17   1        9.75       10.99      1.65 o 
   8  17   1       25.95       32.76      3.50 o 
   9  17   1        1.40        0.08      1.38 o 
  10  17   1       43.21       42.02      4.16 o 
  11  17   1       10.77       11.64      3.03 o 
   1  18   1      151.45      152.81      3.92 o 
   2  18   1       36.02       35.08      2.06 o 
   3  18   1       33.46       29.98      1.95 o 
   4  18   1       27.03       25.24      2.29 o 
   5  18   1       64.82       70.04      3.11 o 
   6  18   1       24.52       24.79      3.11 o 
   7  18   1       28.56       30.87      2.84 o 
   8  18   1       35.19       36.61      3.13 o 
   9  18   1       15.66       18.52      2.64 o 
  10  18   1       15.20       12.13      2.93 o 
   0  19   1      180.04      171.20      6.01 o 
   1  19   1       16.86       19.52      2.09 o 
   2  19   1       23.61       20.86      1.83 o 
   3  19   1        0.27       -0.65      0.91 o 
   4  19   1       22.09       28.53      2.24 o 
   5  19   1       78.54       75.83      3.98 o 
   6  19   1       62.86       69.42      3.30 o 
   7  19   1       90.56       84.96      4.35 o 
   8  19   1       34.71       32.37      3.05 o 
   9  19   1       25.06       26.22      3.31 o 
  10  19   1        3.53        3.05      3.52 o 
   1  20   1      101.33      108.64      3.53 o 
   2  20   1       29.00       24.99      2.00 o 
   3  20   1       25.43       26.49      2.22 o 
   4  20   1      199.48      185.29      5.20 o 
   5  20   1        9.10        8.73      1.71 o 
   6  20   1       32.00       30.79      2.51 o 
   7  20   1       17.06       12.51      2.30 o 
   8  20   1       47.18       44.69      3.51 o 
   9  20   1       17.14       13.36      2.59 o 
   0  21   1       19.30       22.54      5.66 o 
   1  21   1       15.85       16.01      1.92 o 
   2  21   1        6.63        4.14      1.46 o 
   3  21   1       50.39       62.28      3.69 o 
   4  21   1      151.38      164.82      5.61 o 
   5  21   1       29.94       29.80      2.55 o 
   6  21   1       93.72       90.76      3.97 o 
   7  21   1       62.60       54.47      6.49 o 
   8  21   1        0.18       -0.46      1.71 o 
   1  22   1       33.73       34.61      2.87 o 
   2  22   1      204.79      210.75      6.41 o 
   3  22   1       15.37       15.83      2.40 o 
   4  22   1       10.56       11.61      1.97 o 
   5  22   1       53.15       63.82      3.49 o 
   6  22   1       39.22       42.74      3.04 o 
   7  22   1       18.90       17.75      2.70 o 
   0  23   1       40.21       46.89      4.78 o 
   1  23   1       17.48       18.64      2.89 o 
   2  23   1       24.27       26.60      2.80 o 
   3  23   1       21.43       21.94      2.70 o 
   4  23   1        9.84       12.50      2.27 o 
   5  23   1        3.06        3.97      2.00 o 
   6  23   1       36.38       37.01      3.26 o 
   1  24   1       25.19       25.64      2.89 o 
   2  24   1       63.17       63.54      7.63 o 
   3  24   1       23.41       25.75      2.89 o 
   4  24   1       35.94       29.99      3.04 o 
   0  25   1       33.59       35.10      4.65 o 
   0   0   2     4037.44     4011.03     50.85 o 
   2   0   2     1298.57     1375.38     16.02 o 
   4   0   2     3813.29     3843.49     50.60 o 
   6   0   2     1258.63     1219.71     18.76 o 
   8   0   2      179.98      182.35      5.56 o 
  10   0   2      350.82      318.60      8.31 o 
  12   0   2      289.76      271.74     10.34 o 
  14   0   2        8.38        5.45      2.82 o 
   1   1   2     4087.99     4196.70     27.74 o 
   2   1   2     4728.28     4744.14     32.68 o 
   3   1   2      684.75      682.65      7.07 o 
   4   1   2      517.80      496.29      6.31 o 
   5   1   2      693.95      707.11      9.19 o 
   6   1   2      280.59      301.67      5.26 o 
   7   1   2      192.51      173.64      3.64 o 
   8   1   2     1017.01      966.99     11.58 o 
   9   1   2       24.65       20.78      1.62 o 
  10   1   2      214.25      216.38      4.73 o 
  11   1   2      114.93      114.54      3.67 o 
  12   1   2      134.58      126.46      4.96 o 
  13   1   2       26.14       23.21      2.72 o 
  14   1   2       10.38        6.83      2.23 o 
  15   1   2       17.56       13.59      3.68 o 
   0   2   2     3255.70     3272.65     29.64 o 
   1   2   2       55.33       54.51      1.13 o 
   2   2   2      927.80      948.37      7.94 o 
   3   2   2      588.91      593.71      5.72 o 
   4   2   2       85.30       94.56      2.05 o 
   5   2   2      358.53      408.60      6.04 o 
   6   2   2       11.76       13.81      1.14 o 
   7   2   2      165.76      167.80      2.88 o 
   8   2   2       56.16       53.65      2.24 o 
   9   2   2      276.26      287.37      5.31 o 
  10   2   2     1050.57      993.72     12.42 o 
  11   2   2        4.08        2.28      1.12 o 
  12   2   2      330.58      322.92      8.04 o 
  13   2   2       52.45       47.64      3.45 o 
  14   2   2        0.32       -0.09      1.62 o 
  15   2   2        1.45       -2.01      2.46 o 
   1   3   2      122.93      147.85      2.01 o 
   2   3   2     1390.31     1389.77     11.17 o 
   3   3   2      685.26      649.94      6.20 o 
   4   3   2      144.36      129.20      1.99 o 
   5   3   2        8.50        8.69      0.90 o 
   6   3   2      159.31      177.09      2.92 o 
   7   3   2      329.62      320.54      4.50 o 
   8   3   2      514.90      482.78      7.11 o 
   9   3   2      204.16      200.26      4.35 o 
  10   3   2      405.96      384.58      6.59 o 
  11   3   2      191.77      169.90      5.10 o 
  12   3   2       13.49       12.30      2.79 o 
  13   3   2       37.16       34.41      3.07 o 
  14   3   2       29.81       30.40      3.13 o 
  15   3   2       21.38       22.96      4.26 o 
   0   4   2     1286.60     1342.96     18.65 o 
   1   4   2      913.03      933.33      8.28 o 
   2   4   2        2.40        1.04      0.34 o 
   3   4   2      504.44      569.02      5.65 o 
   4   4   2       60.70       83.93      1.90 o 
   5   4   2      188.89      194.56      2.69 o 
   6   4   2     1181.54     1170.90     11.68 o 
   7   4   2       26.70       33.48      2.10 o 
   8   4   2      457.98      490.42      7.22 o 
   9   4   2       37.25       34.97      1.98 o 
  10   4   2      248.47      242.47      5.06 o 
  11   4   2       41.37       33.89      2.16 o 
  12   4   2       80.47       84.42      3.66 o 
  13   4   2        6.27        3.52      1.79 o 
  14   4   2        5.19        1.87      1.87 o 
  15   4   2        4.29        2.66      2.73 o 
   1   5   2     2177.49     2399.02     22.48 o 
   2   5   2     1062.08     1044.14      9.28 o 
   3   5   2      490.37      527.18      5.69 o 
   4   5   2      396.35      474.15      5.03 o 
   5   5   2     1050.08     1160.86     10.48 o 
   6   5   2       46.71       59.51      2.06 o 
   7   5   2      168.92      175.41      3.18 o 
   8   5   2      536.66      518.08      6.58 o 
   9   5   2      123.57      116.24      3.81 o 
  10   5   2      187.06      186.52      4.93 o 
  11   5   2       44.93       43.65      2.70 o 
  12   5   2      116.04      113.22      4.17 o 
  13   5   2        8.69        6.08      1.96 o 
  14   5   2       94.05      106.14      5.11 o 
   0   6   2      970.82      940.22     14.23 o 
   1   6   2     2597.93     2678.27     25.20 o 
   2   6   2      782.45      781.48      8.73 o 
   3   6   2     1451.63     1581.32     15.44 o 
   4   6   2     1507.49     1602.75     14.57 o 
   5   6   2      324.64      322.57      5.40 o 
   6   6   2     1014.17      993.88     10.07 o 
   7   6   2        6.17        7.71      0.98 o 
   8   6   2      370.76      354.96      5.63 o 
   9   6   2      203.49      200.30      4.91 o 
  10   6   2        8.66        6.48      1.45 o 
  11   6   2       29.97       29.09      2.31 o 
  12   6   2       47.30       48.75      3.25 o 
  13   6   2       23.89       21.51      2.65 o 
  14   6   2        0.05       -1.52      1.68 o 
   1   7   2     1568.73     1748.44     17.31 o 
   2   7   2     1371.46     1387.90     15.74 o 
   3   7   2     2285.49     2420.52     21.43 o 
   4   7   2     1905.67     1978.10     17.76 o 
   5   7   2      245.56      239.36      3.51 o 
   6   7   2      205.85      194.61      3.19 o 
   7   7   2      128.16      125.34      3.36 o 
   8   7   2      109.52      111.43      2.95 o 
   9   7   2       26.26       25.08      2.03 o 
  10   7   2       22.49       24.00      2.11 o 
  11   7   2       25.72       22.88      2.17 o 
  12   7   2       32.06       30.76      2.52 o 
  13   7   2        2.86        2.79      1.72 o 
  14   7   2       80.09       80.56      4.65 o 
   0   8   2     4956.11     5099.05     65.27 o 
   1   8   2      386.51      406.97      5.60 o 
   2   8   2      736.57      699.14      8.28 o 
   3   8   2      799.89      786.11      8.16 o 
   4   8   2      293.55      289.97      4.21 o 
   5   8   2      112.75      137.90      3.77 o 
   6   8   2      208.45      226.31      3.76 o 
   7   8   2       10.88       12.42      1.18 o 
   8   8   2       99.07      101.90      2.87 o 
   9   8   2       98.68       90.01      3.89 o 
  10   8   2      265.61      252.44      5.91 o 
  11   8   2       33.78       37.89      2.64 o 
  12   8   2      151.25      149.51      4.85 o 
  13   8   2        0.90        0.33      1.92 o 
  14   8   2        2.99        5.30      3.91 o 
   1   9   2     2008.71     2056.51     20.21 o 
   2   9   2     1968.25     2014.70     20.00 o 
   3   9   2     2617.91     2616.16     23.00 o 
   4   9   2     1620.15     1658.42     16.66 o 
   5   9   2      438.05      448.52      5.93 o 
   6   9   2       73.29       77.12      2.74 o 
   7   9   2      433.73      430.50      6.89 o 
   8   9   2      361.66      369.37      6.49 o 
   9   9   2       21.47       17.24      1.98 o 
  10   9   2       15.75       16.64      2.10 o 
  11   9   2       67.07       62.50      3.59 o 
  12   9   2       38.45       46.97      4.16 o 
  13   9   2       13.43        8.71      3.27 o 
  14   9   2       28.37       29.96      5.01 o 
   0  10   2        7.75       10.64      1.47 o 
   1  10   2      268.07      264.48      4.45 o 
   2  10   2      179.01      190.54      3.93 o 
   3  10   2      861.68      921.04      9.43 o 
   4  10   2     1722.01     1771.06     17.64 o 
   5  10   2      354.13      382.37      5.40 o 
   6  10   2     1685.02     1649.93     17.02 o 
   7  10   2      115.20      105.57      3.17 o 
   8  10   2      251.95      240.01      6.54 o 
   9  10   2       19.64       20.55      2.12 o 
  10  10   2       48.88       50.22      4.62 o 
  11  10   2       51.98       47.90      4.09 o 
  12  10   2       42.19       46.18      4.21 o 
  13  10   2       12.38       16.43      4.09 o 
   1  11   2      127.49      120.91      3.11 o 
   2  11   2      659.39      642.08      8.26 o 
   3  11   2      228.35      221.04      3.33 o 
   4  11   2      732.76      683.23      8.23 o 
   5  11   2      153.76      150.71      3.11 o 
   6  11   2      103.27      109.88      2.74 o 
   7  11   2      164.37      167.44      4.88 o 
   8  11   2       64.77       66.91      3.65 o 
   9  11   2       49.05       52.81      3.97 o 
  10  11   2       93.36       94.40      6.25 o 
  11  11   2      160.27      181.10      9.42 o 
  12  11   2        2.80        3.83      2.78 o 
  13  11   2       31.62       35.90      6.19 o 
   0  12   2      234.76      219.83      5.89 o 
   1  12   2       60.80       58.88      2.14 o 
   2  12   2      619.70      578.64      7.75 o 
   3  12   2       83.37       84.00      2.73 o 
   4  12   2       89.32       85.20      2.84 o 
   5  12   2       56.56       51.40      2.31 o 
   6  12   2       92.53       84.31      2.92 o 
   7  12   2      113.93      118.94      4.18 o 
   8  12   2       11.51       14.89      2.28 o 
   9  12   2        0.62        0.07      1.47 o 
  10  12   2       74.79       81.77      5.06 o 
  11  12   2       55.16       64.42      5.90 o 
  12  12   2      109.76      126.12      6.63 o 
  13  12   2       33.66       27.03      5.01 o 
   1  13   2      136.39      135.20      3.30 o 
   2  13   2      116.84      110.92      3.02 o 
   3  13   2       88.85       84.36      2.75 o 
   4  13   2      427.13      409.50      6.93 o 
   5  13   2       25.11       26.27      1.86 o 
   6  13   2       30.37       28.43      3.27 o 
   7  13   2       61.78       72.21      3.45 o 
   8  13   2       70.42       70.15      3.51 o 
   9  13   2       42.20       45.04      3.94 o 
  10  13   2      174.61      184.18      7.42 o 
  11  13   2       51.61       55.21      4.63 o 
  12  13   2       22.88       26.22      3.88 o 
   0  14   2      208.62      199.02      5.99 o 
   1  14   2        7.69        6.42      1.63 o 
   2  14   2      246.58      235.63      4.65 o 
   3  14   2       15.31       12.70      1.40 o 
   4  14   2       18.36       21.01      1.74 o 
   5  14   2      103.93      105.47      3.41 o 
   6  14   2      230.33      227.17      5.33 o 
   7  14   2       62.20       59.24      3.28 o 
   8  14   2        1.14        1.73      1.62 o 
   9  14   2        2.33        1.21      1.82 o 
  10  14   2        7.08        5.95      2.30 o 
  11  14   2        9.35        7.31      3.22 o 
  12  14   2       46.27       42.67      4.99 o 
   1  15   2       31.59       32.70      1.89 o 
   2  15   2       54.84       46.84      2.21 o 
   3  15   2      271.38      259.05      5.07 o 
   4  15   2      265.91      247.12      5.38 o 
   5  15   2      127.56      126.08      3.83 o 
   6  15   2        2.73        2.67      1.14 o 
   7  15   2       17.10       16.95      2.19 o 
   8  15   2      128.17      126.33      4.96 o 
   9  15   2        6.46        8.19      2.47 o 
  10  15   2       58.09       58.75      7.37 o 
  11  15   2        3.41        2.25      2.27 o 
  12  15   2        6.63       12.53      3.16 o 
   0  16   2      259.99      248.13      7.16 o 
   1  16   2       91.62       88.66      2.97 o 
   2  16   2      116.56      115.42      3.39 o 
   3  16   2       66.28       63.09      2.63 o 
   4  16   2      214.74      201.94      5.01 o 
   5  16   2      255.59      249.24      6.22 o 
   6  16   2      194.05      171.72      4.68 o 
   7  16   2      139.28      139.29      5.03 o 
   8  16   2        3.51        2.82      1.69 o 
   9  16   2       39.12       47.15      4.28 o 
  10  16   2       14.67       22.27      5.52 o 
  11  16   2        6.86        4.13      2.56 o 
   1  17   2       96.37       97.00      3.19 o 
   2  17   2      108.78      105.38      3.31 o 
   3  17   2       91.01       84.08      3.10 o 
   4  17   2      182.17      194.72      5.01 o 
   5  17   2       24.89       24.71      2.07 o 
   6  17   2      119.64      124.82      4.11 o 
   7  17   2       34.96       34.51      3.01 o 
   8  17   2      122.02      129.97      5.87 o 
   9  17   2       20.47       15.74      3.00 o 
  10  17   2       28.95       30.82      3.94 o 
  11  17   2       12.41       12.46      3.31 o 
   0  18   2      511.18      488.04     12.08 o 
   1  18   2       34.03       32.41      2.15 o 
   2  18   2      107.30      101.91      5.31 o 
   3  18   2       75.84       78.34      3.08 o 
   4  18   2      112.36      108.90      4.00 o 
   5  18   2       87.15       76.74      3.37 o 
   6  18   2       32.28       34.53      2.76 o 
   7  18   2       61.74       62.14      4.46 o 
   8  18   2       13.45       14.28      3.85 o 
   9  18   2        2.09        2.42      2.23 o 
  10  18   2       87.49       97.65      6.25 o 
   1  19   2       10.31        9.77      1.51 o 
   2  19   2       23.87       25.50      2.03 o 
   3  19   2      268.33      245.72      5.52 o 
   4  19   2        8.93        7.30      1.58 o 
   5  19   2        9.75       12.78      1.91 o 
   6  19   2       25.02       22.47      2.66 o 
   7  19   2        1.68        0.64      1.65 o 
   8  19   2       78.97       75.13      9.50 o 
   9  19   2       21.07       20.15      3.50 o 
   0  20   2       62.01       61.25      4.13 o 
   1  20   2        7.90        4.56      1.32 o 
   2  20   2       15.94       14.92      1.82 o 
   3  20   2       53.25       47.14      2.78 o 
   4  20   2      122.66      127.44      4.44 o 
   5  20   2       35.35       38.50      2.76 o 
   6  20   2       80.15       89.19      4.60 o 
   7  20   2        5.28        3.26      1.83 o 
   8  20   2        3.27       -0.68      2.22 o 
   1  21   2       60.61       68.45      3.14 o 
   2  21   2        4.92        5.26      1.44 o 
   3  21   2       60.10       59.56      3.03 o 
   4  21   2       18.77       15.77      2.16 o 
   5  21   2        4.33        4.21      1.97 o 
   6  21   2        7.08        6.84      2.19 o 
   7  21   2       26.99       27.75      3.13 o 
   0  22   2       32.61       42.77      4.42 o 
   1  22   2        1.72        1.64      1.38 o 
   2  22   2       11.65       12.14      1.85 o 
   3  22   2       10.98        9.84      1.83 o 
   4  22   2       14.67       14.62      2.17 o 
   5  22   2       11.51        8.67      1.92 o 
   6  22   2       13.65       11.73      2.53 o 
   1  23   2        4.69        3.68      1.66 o 
   2  23   2       25.58       24.19      2.54 o 
   3  23   2        8.33        8.31      1.93 o 
   4  23   2       15.83       15.59      2.30 o 
   5  23   2       28.57       28.44      2.75 o 
   0  24   2       10.75        7.91      3.08 o 
   1  24   2        5.16        4.18      1.97 o 
   2  24   2        7.57        8.22      2.35 o 
   2   0   3      955.49      961.45     11.24 o 
   4   0   3      881.44      914.68     18.40 o 
   6   0   3      159.75      153.40      6.09 o 
   8   0   3      784.69      736.07     15.87 o 
  10   0   3      241.27      231.92      7.47 o 
  12   0   3      163.44      155.71      6.62 o 
  14   0   3        3.59        6.62      3.27 o 
   0   1   3     1889.25     1878.18     18.31 o 
   1   1   3      523.30      583.32      4.92 o 
   2   1   3        1.68        1.98      0.40 o 
   3   1   3       28.38       40.18      1.16 o 
   4   1   3      106.54       87.56      2.37 o 
   5   1   3      404.78      414.10      6.27 o 
   6   1   3       82.25       70.96      3.27 o 
   7   1   3       88.75       99.61      3.01 o 
   8   1   3      216.39      213.55      4.70 o 
   9   1   3      109.87      112.30      3.51 o 
  10   1   3      269.29      265.69      5.94 o 
  11   1   3       76.60       74.65      3.34 o 
  12   1   3      170.79      169.52      4.80 o 
  13   1   3       45.61       43.32      3.49 o 
  14   1   3       63.45       71.65      4.58 o 
   1   2   3       22.84       35.61      1.04 o 
   2   2   3     1087.06     1102.16      8.52 o 
   3   2   3      104.72      126.14      2.67 o 
   4   2   3      210.02      206.08      2.94 o 
   5   2   3      430.95      438.33      6.11 o 
   6   2   3      101.65      108.86      3.28 o 
   7   2   3      105.44      115.20      3.23 o 
   8   2   3      184.98      167.81      4.47 o 
   9   2   3       91.14       89.24      3.42 o 
  10   2   3      163.60      162.99      4.40 o 
  11   2   3      142.68      138.92      4.17 o 
  12   2   3       19.29       17.22      2.03 o 
  13   2   3        6.29        6.85      2.14 o 
  14   2   3      108.66      124.86      5.74 o 
   0   3   3     4416.41     4597.65     41.75 o 
   1   3   3      787.74      869.32      7.09 o 
   2   3   3     2112.88     2136.05     16.88 o 
   3   3   3      272.62      352.14      4.29 o 
   4   3   3      948.93      921.34      8.89 o 
   5   3   3       16.29       14.76      1.11 o 
   6   3   3      536.47      547.23      8.46 o 
   7   3   3        3.57        4.05      1.00 o 
   8   3   3      157.57      153.52      3.97 o 
   9   3   3      122.68      125.17      3.71 o 
  10   3   3      105.54       98.68      4.04 o 
  11   3   3       29.01       28.50      2.99 o 
  12   3   3       20.07       18.33      2.00 o 
  13   3   3        6.79        5.55      2.07 o 
  14   3   3       41.54       43.06      4.58 o 
   1   4   3     1133.42     1125.43      9.77 o 
   2   4   3      967.47      928.76      8.39 o 
   3   4   3     1011.33     1101.73     10.86 o 
   4   4   3      219.17      218.03      3.18 o 
   5   4   3      950.03      999.91      9.56 o 
   6   4   3        4.67        3.52      0.71 o 
   7   4   3       36.06       36.09      1.97 o 
   8   4   3      858.68      811.16     10.83 o 
   9   4   3       43.29       55.15      2.63 o 
  10   4   3      107.46      105.10      3.59 o 
  11   4   3        7.10        5.81      1.43 o 
  12   4   3       75.35       74.32      3.88 o 
  13   4   3       43.44       41.39      3.49 o 
  14   4   3       39.03       38.87      3.64 o 
   0   5   3     6381.17     6623.97     84.07 o 
   1   5   3        4.25        7.98      0.69 o 
   2   5   3      975.88     1033.03      9.17 o 
   3   5   3      239.78      247.98      3.31 o 
   4   5   3      686.71      640.41      6.74 o 
   5   5   3       15.43       13.74      1.24 o 
   6   5   3      904.36      894.45      8.86 o 
   7   5   3      103.08      106.00      3.17 o 
   8   5   3       21.27       18.45      1.70 o 
   9   5   3      419.56      395.40      6.98 o 
  10   5   3      140.05      146.44      4.23 o 
  11   5   3        0.07       -1.06      1.06 o 
  12   5   3       39.44       37.54      2.84 o 
  13   5   3       15.77       16.02      2.77 o 
  14   5   3       14.28       13.67      2.69 o 
   1   6   3      116.64      108.81      3.49 o 
   2   6   3      911.54      903.16      8.82 o 
   3   6   3      697.16      710.79      7.30 o 
   4   6   3      245.69      241.32      3.69 o 
   5   6   3       93.10       97.74      2.71 o 
   6   6   3        0.10        9.65      1.23 o 
   7   6   3      646.92      644.90      8.98 o 
   8   6   3      229.27      243.05      5.08 o 
   9   6   3      613.32      580.14      9.83 o 
  10   6   3      131.85      137.80      4.51 o 
  11   6   3       46.05       51.06      3.03 o 
  12   6   3       17.13       19.81      2.35 o 
  13   6   3       12.05        8.02      2.35 o 
  14   6   3       46.64       54.38      6.60 o 
   0   7   3      188.11      168.66      4.86 o 
   1   7   3      135.95      131.19      2.98 o 
   2   7   3      123.23      124.68      2.88 o 
   3   7   3       79.25       83.15      1.93 o 
   4   7   3      776.06      764.69      8.33 o 
   5   7   3       84.12       71.96      1.97 o 
   6   7   3     1577.72     1593.97     15.33 o 
   7   7   3       28.32       30.57      2.32 o 
   8   7   3      242.33      233.28      5.52 o 
   9   7   3      146.79      139.67      4.38 o 
  10   7   3      155.50      146.12      5.00 o 
  11   7   3        2.18        0.23      1.48 o 
  12   7   3      103.57       96.90      6.96 o 
  13   7   3       15.66       19.67      2.89 o 
  14   7   3        1.16        0.62      2.38 o 
   1   8   3      872.74      878.14     12.38 o 
   2   8   3       16.33       18.71      1.30 o 
   3   8   3      235.59      255.25      4.48 o 
   4   8   3      636.81      629.59      7.27 o 
   5   8   3      344.72      349.99      5.69 o 
   6   8   3      132.40      134.00      3.20 o 
   7   8   3       44.32       46.74      2.48 o 
   8   8   3       55.60       54.34      2.79 o 
   9   8   3       89.63       88.47      7.77 o 
  10   8   3       53.11       53.02      4.04 o 
  11   8   3       82.94       86.16      4.59 o 
  12   8   3       16.02       17.38      2.73 o 
  13   8   3        3.32        0.60      2.14 o 
   0   9   3      452.77      446.10      9.27 o 
   1   9   3       32.87       30.54      1.64 o 
   2   9   3      286.44      254.97      5.27 o 
   3   9   3       77.33       88.54      2.59 o 
   4   9   3       87.13       86.46      2.93 o 
   5   9   3      276.29      279.75      5.32 o 
   6   9   3      517.87      528.99      9.26 o 
   7   9   3      137.22      133.10      4.90 o 
   8   9   3       63.54       73.43      3.92 o 
   9   9   3       10.57       11.45      2.25 o 
  10   9   3       68.24       61.81      3.98 o 
  11   9   3        2.60        0.48      1.61 o 
  12   9   3      142.77      158.82      7.35 o 
  13   9   3        7.98        7.53      2.78 o 
   1  10   3       26.00       27.16      1.62 o 
   2  10   3      255.81      258.07      4.69 o 
   3  10   3      778.47      758.87      9.63 o 
   4  10   3      517.16      495.49      8.32 o 
   5  10   3      111.65      113.97      4.17 o 
   6  10   3      214.01      202.08      5.33 o 
   7  10   3       48.53       47.49      3.76 o 
   8  10   3      121.01      108.67      5.81 o 
   9  10   3      188.02      174.77      7.13 o 
  10  10   3       76.18       72.06      5.42 o 
  11  10   3        7.04        5.83      2.38 o 
  12  10   3        3.15        1.08      2.05 o 
  13  10   3        0.26       -2.09      2.09 o 
   0  11   3       73.92       71.89      3.62 o 
   1  11   3      379.32      362.98      6.10 o 
   2  11   3      288.64      275.81      5.07 o 
   3  11   3       40.53       42.93      2.04 o 
   4  11   3      290.95      279.13      5.15 o 
   5  11   3      119.26      113.93      3.68 o 
   6  11   3      479.85      454.94      8.94 o 
   7  11   3      175.85      165.36     10.60 o 
   8  11   3       27.72       25.24      3.19 o 
   9  11   3        4.29        6.82      2.16 o 
  10  11   3       16.88       16.28      3.01 o 
  11  11   3       19.81       19.79      4.01 o 
  12  11   3       39.15       36.39      4.24 o 
  13  11   3        2.90        1.87      2.42 o 
   1  12   3      237.28      242.48      4.81 o 
   2  12   3      295.36      281.72      5.25 o 
   3  12   3      530.60      531.97      7.92 o 
   4  12   3      861.95      810.24     10.52 o 
   5  12   3      955.61      859.57     12.02 o 
   6  12   3      145.13      159.25      5.02 o 
   7  12   3      103.35       91.64      5.12 o 
   8  12   3       98.12      102.45      5.54 o 
   9  12   3       25.12       33.81      3.66 o 
  10  12   3       27.03       30.39      6.28 o 
  11  12   3        5.20        5.95      3.01 o 
  12  12   3       35.97       35.12      8.20 o 
   0  13   3      967.29      940.74     16.62 o 
   1  13   3       11.64        8.65      1.34 o 
   2  13   3      544.49      532.28      7.95 o 
   3  13   3       63.80       64.99      4.16 o 
   4  13   3      231.82      223.58      4.77 o 
   5  13   3      113.32      117.02      3.66 o 
   6  13   3      166.95      163.89      5.21 o 
   7  13   3       27.77       21.53      3.54 o 
   8  13   3        7.79        7.06      2.26 o 
   9  13   3        9.95        8.27      2.47 o 
  10  13   3       26.16       26.35      3.59 o 
  11  13   3        0.82        0.81      2.10 o 
  12  13   3       13.52       10.30      3.19 o 
   1  14   3      495.03      457.12      7.43 o 
   2  14   3      479.27      464.87      7.48 o 
   3  14   3       31.24       29.53      1.95 o 
   4  14   3      136.84      137.67      3.76 o 
   5  14   3      114.69      113.41      3.72 o 
   6  14   3      171.43      158.23      7.28 o 
   7  14   3       74.88       70.11      5.96 o 
   8  14   3      262.98      248.94      8.78 o 
   9  14   3        7.26        7.17      2.55 o 
  10  14   3       21.55       21.30      3.56 o 
  11  14   3        4.04       -0.35      2.17 o 
   0  15   3      160.11      162.81      5.92 o 
   1  15   3      249.41      237.15      5.11 o 
   2  15   3      465.69      446.25      7.44 o 
   3  15   3      113.73      114.52      3.55 o 
   4  15   3       63.04       51.32      2.52 o 
   5  15   3       10.56       10.14      1.59 o 
   6  15   3       59.35       58.66      4.68 o 
   7  15   3       43.85       44.67      6.85 o 
   8  15   3       41.71       43.59      4.21 o 
   9  15   3       18.73       22.51      3.51 o 
  10  15   3       11.18       11.06      2.97 o 
  11  15   3        9.65        8.79      2.88 o 
   1  16   3       12.07       13.99      2.72 o 
   2  16   3      234.56      228.42      5.13 o 
   3  16   3       59.59       55.04      2.62 o 
   4  16   3      166.61      148.58      4.15 o 
   5  16   3       15.44       19.72      2.03 o 
   6  16   3      157.04      160.25      5.52 o 
   7  16   3        7.76        2.93      2.18 o 
   8  16   3       23.53       25.95      3.82 o 
   9  16   3       39.25       39.41      4.25 o 
  10  16   3       18.39       21.69      4.11 o 
   0  17   3      109.34      109.76      5.07 o 
   1  17   3        1.00        1.48      1.05 o 
   2  17   3        9.25       10.03      1.55 o 
   3  17   3       24.72       28.57      2.13 o 
   4  17   3       40.30       40.54      2.61 o 
   5  17   3        7.80        9.71      1.70 o 
   6  17   3       54.05       59.49      5.05 o 
   7  17   3        3.37        0.62      2.04 o 
   8  17   3       25.68       24.51      3.61 o 
   9  17   3       14.28       13.84      3.49 o 
  10  17   3        0.10       -0.62      2.24 o 
   1  18   3       24.58       22.15      2.01 o 
   2  18   3       35.07       38.91      2.43 o 
   3  18   3       13.50       11.44      1.66 o 
   4  18   3       68.60       65.70      4.17 o 
   5  18   3       10.61       15.07      3.20 o 
   6  18   3        9.03       14.91      2.39 o 
   7  18   3       10.68       14.42      3.04 o 
   8  18   3       32.43       21.49      3.60 o 
   9  18   3       27.02       33.40      4.30 o 
   0  19   3       53.07       53.96      4.04 o 
   1  19   3       10.68        8.23      1.62 o 
   2  19   3       45.86       49.37      3.49 o 
   3  19   3       26.55       26.84      2.25 o 
   4  19   3        7.17        7.82      1.73 o 
   5  19   3        7.90        6.27      1.91 o 
   6  19   3       15.24       14.27      3.01 o 
   7  19   3       56.65       58.23      5.42 o 
   8  19   3        7.04        4.04      2.60 o 
   1  20   3       14.90       13.39      1.91 o 
   2  20   3       69.56       72.00      3.31 o 
   3  20   3       23.29       22.56      2.21 o 
   4  20   3       16.32       14.48      2.16 o 
   5  20   3       33.56       38.00      3.39 o 
   6  20   3       14.90        8.38      2.88 o 
   7  20   3       10.90        9.26      2.85 o 
   0  21   3       13.38       22.09      3.13 o 
   1  21   3       12.68       10.72      2.09 o 
   2  21   3        6.35        5.51      1.63 o 
   3  21   3       24.63       28.55      2.50 o 
   4  21   3       20.31       19.37      2.39 o 
   5  21   3        2.03        3.06      1.87 o 
   6  21   3       59.48       66.40      6.75 o 
   1  22   3       37.28       39.18      2.81 o 
   2  22   3       20.27       20.21      2.31 o 
   3  22   3       30.31       30.52      2.62 o 
   4  22   3       11.39        7.97      2.06 o 
   5  22   3        4.88        4.89      2.22 o 
   0  23   3       48.67       47.38      5.98 o 
   1  23   3        7.42        8.75      1.92 o 
   2  23   3       28.89       26.60      2.57 o 
   3  23   3       10.21       10.39      2.00 o 
   0   0   4     2904.25     2845.58     38.72 o 
   2   0   4     1450.71     1451.19     16.75 o 
   4   0   4      380.94      415.02      7.51 o 
   6   0   4      255.22      234.05      7.06 o 
   8   0   4      176.67      167.03      6.41 o 
  10   0   4      328.85      313.60      9.35 o 
  12   0   4       19.98       23.89      3.33 o 
   1   1   4      917.24     1015.55      8.10 o 
   2   1   4     2113.24     2096.79     15.41 o 
   3   1   4      430.33      455.11      4.82 o 
   4   1   4      500.96      501.08      5.95 o 
   5   1   4      181.32      180.75      4.15 o 
   6   1   4       98.14      101.51      3.23 o 
   7   1   4      554.10      563.14      8.71 o 
   8   1   4      498.31      487.35      8.21 o 
   9   1   4       37.99       37.01      2.43 o 
  10   1   4      176.77      168.38      4.81 o 
  11   1   4       10.61       10.34      1.98 o 
  12   1   4       29.84       37.34      3.86 o 
  13   1   4       38.06       39.65      2.95 o 
   0   2   4      603.71      612.92      7.82 o 
   1   2   4      271.31      274.59      4.15 o 
   2   2   4       29.38       27.52      1.20 o 
   3   2   4       80.98       77.61      2.03 o 
   4   2   4      618.30      600.78      6.79 o 
   5   2   4      148.45      139.54      3.46 o 
   6   2   4      429.35      432.06      7.15 o 
   7   2   4      150.24      143.14      4.01 o 
   8   2   4      128.63      116.88      5.35 o 
   9   2   4       85.65       79.11      3.31 o 
  10   2   4       36.78       42.57      3.79 o 
  11   2   4       18.30       21.17      2.17 o 
  12   2   4       46.95       46.68      3.03 o 
  13   2   4        5.23        7.63      1.91 o 
   1   3   4       47.23       48.44      1.40 o 
   2   3   4       67.43       57.22      1.57 o 
   3   3   4       34.08       33.45      1.56 o 
   4   3   4      557.40      536.60      6.28 o 
   5   3   4       65.39       64.27      2.17 o 
   6   3   4      377.59      384.28      6.70 o 
   7   3   4      219.21      206.43      5.16 o 
   8   3   4      482.10      451.41      8.69 o 
   9   3   4       20.49       16.77      1.89 o 
  10   3   4      152.08      146.88      4.50 o 
  11   3   4       19.88       19.53      2.65 o 
  12   3   4       38.20       39.99      2.84 o 
  13   3   4       20.34       26.29      2.88 o 
   0   4   4     1600.13     1658.14     18.99 o 
   1   4   4       33.39       31.33      1.23 o 
   2   4   4      283.02      277.10      3.89 o 
   3   4   4       60.87       57.54      2.06 o 
   4   4   4       48.08       49.78      1.80 o 
   5   4   4        1.17        0.28      0.74 o 
   6   4   4      175.74      170.70      4.21 o 
   7   4   4       20.02       18.95      2.68 o 
   8   4   4      245.81      241.24      5.48 o 
   9   4   4       42.01       36.40      2.42 o 
  10   4   4       83.67       86.91      3.60 o 
  11   4   4        0.55        2.02      1.37 o 
  12   4   4       89.68       93.74      4.46 o 
  13   4   4        0.76        1.27      2.01 o 
   1   5   4      379.51      403.35      5.16 o 
   2   5   4      166.97      160.27      2.81 o 
   3   5   4       70.03       76.72      2.29 o 
   4   5   4       72.18       64.34      1.91 o 
   5   5   4      449.55      439.33      7.52 o 
   6   5   4        5.90        6.67      1.26 o 
   7   5   4      301.33      278.55      5.70 o 
   8   5   4      132.57      135.58      4.04 o 
   9   5   4      110.81       97.82      3.66 o 
  10   5   4       63.00       64.39      3.62 o 
  11   5   4        9.90        8.90      2.01 o 
  12   5   4        6.14        9.60      2.17 o 
  13   5   4       24.94       25.76      3.33 o 
   0   6   4      764.94      682.37     12.81 o 
   1   6   4      269.74      276.18      4.59 o 
   2   6   4       58.19       50.73      1.68 o 
   3   6   4       83.09       86.63      2.17 o 
   4   6   4      278.37      293.81      4.33 o 
   5   6   4       13.11       14.15      1.25 o 
   6   6   4      202.50      200.98      4.58 o 
   7   6   4      110.06       98.56      4.27 o 
   8   6   4        7.16        5.32      1.59 o 
   9   6   4       38.81       32.38      2.77 o 
  10   6   4      112.69      100.61      4.41 o 
  11   6   4       20.61       24.96      3.09 o 
  12   6   4      101.04       98.60      5.33 o 
  13   6   4       35.34       42.23      3.96 o 
   1   7   4      117.67      133.49      3.39 o 
   2   7   4      613.89      577.93      7.52 o 
   3   7   4      370.15      351.71      5.44 o 
   4   7   4      483.74      452.44      7.06 o 
   5   7   4       49.45       49.70      2.56 o 
   6   7   4        7.95        8.40      2.44 o 
   7   7   4        3.68        2.40      2.63 o 
   8   7   4        8.26        4.68      1.72 o 
   9   7   4       21.23       18.27      2.64 o 
  10   7   4        9.45       15.66      2.58 o 
  11   7   4        8.28        7.51      2.23 o 
  12   7   4        7.31       11.17      2.67 o 
  13   7   4       23.58       26.05      3.45 o 
   0   8   4       23.58       29.72      2.57 o 
   1   8   4        4.06        1.23      1.89 o 
   2   8   4      167.63      175.41      4.01 o 
   3   8   4        7.16        4.20      0.96 o 
   4   8   4     1251.55     1205.98     14.01 o 
   5   8   4       58.47       62.76      2.89 o 
   6   8   4      829.51      785.77     13.80 o 
   7   8   4       76.11       73.07      4.63 o 
   8   8   4        4.28        6.50      2.23 o 
   9   8   4        7.36        9.63      2.11 o 
  10   8   4      108.26      103.64      5.21 o 
  11   8   4       22.00       20.52      3.00 o 
  12   8   4       19.45       24.51      3.67 o 
   1   9   4       97.13       99.61      3.08 o 
   2   9   4      735.81      694.28      9.44 o 
   3   9   4      182.78      176.77      4.09 o 
   4   9   4      100.00       92.89      3.24 o 
   5   9   4       15.84       13.62      1.70 o 
   6   9   4       68.31       60.56      4.06 o 
   7   9   4      111.01      113.04      4.90 o 
   8   9   4       86.89       95.27      4.75 o 
   9   9   4       19.45       18.92      2.72 o 
  10   9   4       10.50       11.55      3.20 o 
  11   9   4       18.74       22.64      3.09 o 
  12   9   4        1.47        1.39      1.97 o 
   0  10   4     2573.75     2484.30     43.74 o 
   1  10   4      125.95      128.22      3.58 o 
   2  10   4      307.64      285.88      5.48 o 
   3  10   4       57.92       54.07      3.45 o 
   4  10   4      170.21      173.98      4.76 o 
   5  10   4       19.07       18.76      2.76 o 
   6  10   4      196.37      200.96      7.42 o 
   7  10   4       82.86       80.10      5.07 o 
   8  10   4       62.07       62.85      4.75 o 
   9  10   4       16.85       14.90      2.97 o 
  10  10   4      106.32       97.29      6.10 o 
  11  10   4        1.88        2.56      2.36 o 
  12  10   4       43.25       41.18      4.69 o 
   1  11   4      191.42      186.75      4.40 o 
   2  11   4        3.56        4.15      1.16 o 
   3  11   4      148.20      146.82      3.88 o 
   4  11   4       84.42       93.91      3.99 o 
   5  11   4      135.52      147.18      9.21 o 
   6  11   4       93.55       88.69      7.47 o 
   7  11   4      180.61      194.90      7.71 o 
   8  11   4      204.15      193.16      9.46 o 
   9  11   4       10.16        7.46      2.58 o 
  10  11   4       26.27       28.90      3.97 o 
  11  11   4       12.29       12.16      3.08 o 
  12  11   4       22.60       33.37      4.51 o 
   0  12   4      507.59      487.07     11.06 o 
   1  12   4      144.21      140.41      3.86 o 
   2  12   4      101.92       88.95      3.13 o 
   3  12   4        5.91        5.16      1.21 o 
   4  12   4      113.01      121.17      3.72 o 
   5  12   4      176.80      171.69      6.86 o 
   6  12   4      195.55      190.73      7.51 o 
   7  12   4       91.27       85.28      6.07 o 
   8  12   4       63.63       61.11      4.79 o 
   9  12   4       22.97       30.96      4.69 o 
  10  12   4        1.84       -1.94      1.94 o 
  11  12   4       10.76        8.12      2.94 o 
   1  13   4      146.61      146.03      5.01 o 
   2  13   4      163.37      170.11      4.37 o 
   3  13   4       52.02       50.96      2.56 o 
   4  13   4       59.91       62.13      2.77 o 
   5  13   4        9.15       10.11      2.44 o 
   6  13   4       88.96       80.55      5.20 o 
   7  13   4       34.30       37.03      4.74 o 
   8  13   4       84.71       82.53      5.63 o 
   9  13   4       29.58       32.14      4.17 o 
  10  13   4       19.54       21.31      4.95 o 
  11  13   4       28.67       36.15      5.72 o 
   0  14   4       27.33       27.44      3.16 o 
   1  14   4       42.07       44.84      2.49 o 
   2  14   4       47.13       43.13      2.44 o 
   3  14   4       56.48       67.56      2.94 o 
   4  14   4       43.45       44.24      3.05 o 
   5  14   4       58.79       60.42      4.54 o 
   6  14   4       84.51       76.44      5.23 o 
   7  14   4       80.82       68.80      5.16 o 
   8  14   4       57.90       53.31      4.87 o 
   9  14   4        7.28        7.01      2.68 o 
  10  14   4       22.18       19.06      3.71 o 
   1  15   4       58.42       58.69      2.85 o 
   2  15   4       53.30       52.70      2.75 o 
   3  15   4       12.32        9.73      1.58 o 
   4  15   4      199.57      200.36      5.04 o 
   5  15   4       38.73       41.88      5.17 o 
   6  15   4       14.92       15.21      3.90 o 
   7  15   4       44.44       47.83      7.45 o 
   8  15   4      135.43      133.94      8.26 o 
   9  15   4        8.59        8.31      2.90 o 
  10  15   4       43.88       46.34      5.17 o 
   0  16   4      143.31      142.89      6.09 o 
   1  16   4       10.90        8.91      1.60 o 
   2  16   4      124.27      125.69      4.12 o 
   3  16   4       46.78       49.89      2.76 o 
   4  16   4        1.29        3.10      1.33 o 
   5  16   4       17.94       23.01      3.44 o 
   6  16   4        4.63        7.27      2.51 o 
   7  16   4       90.03       81.36      5.82 o 
   8  16   4       48.86       42.80      6.56 o 
   9  16   4        7.40        6.73      3.01 o 
   1  17   4       20.02       22.34      2.12 o 
   2  17   4      127.62      119.36      4.29 o 
   3  17   4       44.08       43.32      2.67 o 
   4  17   4      132.58      125.27      4.27 o 
   5  17   4       74.77       69.48      5.16 o 
   6  17   4        7.03        3.41      2.34 o 
   7  17   4        7.29        3.82      3.01 o 
   8  17   4       65.10       62.70      5.51 o 
   0  18   4        8.01       12.07      2.63 o 
   1  18   4       10.36       13.54      1.86 o 
   2  18   4        1.69        0.23      1.23 o 
   3  18   4       28.56       33.76      2.59 o 
   4  18   4       42.07       38.48      3.02 o 
   5  18   4        2.97        3.68      2.44 o 
   6  18   4      112.74      114.95      8.00 o 
   7  18   4       14.93       12.62      3.26 o 
   8  18   4        1.71        1.76      2.51 o 
   1  19   4      132.25      122.89      4.41 o 
   2  19   4       78.55       64.77      3.34 o 
   3  19   4       77.91       73.38      5.30 o 
   4  19   4       57.93       53.20      5.40 o 
   5  19   4       16.47        8.27      2.83 o 
   6  19   4        2.64        7.60      2.82 o 
   7  19   4       28.47       23.50      6.62 o 
   0  20   4      138.00      131.14      6.49 o 
   1  20   4       11.98        8.99      1.90 o 
   2  20   4       48.37       48.93      3.64 o 
   3  20   4       12.86       17.51      2.22 o 
   4  20   4       23.22       24.05      4.40 o 
   5  20   4        0.05       -1.94      2.15 o 
   1  21   4        0.34        0.43      1.50 o 
   2  21   4       24.22       21.43      2.43 o 
   3  21   4       27.81       28.08      2.69 o 
   4  21   4       15.08       13.46      2.70 o 
   0  22   4       71.75       80.33      5.61 o 
   1  22   4        0.79        0.60      1.57 o 
   2   0   5      669.53      679.34      9.82 o 
   4   0   5      220.93      207.39      7.40 o 
   6   0   5      121.42      118.96      5.51 o 
   8   0   5      223.85      197.73      7.49 o 
  10   0   5      118.20      101.82      5.84 o 
  12   0   5        6.02        6.31      2.72 o 
   0   1   5      279.68      283.80      5.13 o 
   1   1   5      109.47      112.03      2.19 o 
   2   1   5      290.66      284.88      3.99 o 
   3   1   5        9.92       12.27      0.98 o 
   4   1   5       29.47       31.55      1.91 o 
   5   1   5       61.50       66.53      3.86 o 
   6   1   5      360.46      348.62      6.74 o 
   7   1   5       25.98       24.77      2.15 o 
   8   1   5      186.75      186.29      7.58 o 
   9   1   5        1.45        0.83      1.29 o 
  10   1   5       13.66       18.00      2.19 o 
  11   1   5        3.91        4.32      1.73 o 
  12   1   5       31.72       29.76      3.11 o 
   1   2   5      111.28      109.13      2.28 o 
   2   2   5      755.47      748.77      7.14 o 
   3   2   5      144.91      143.21      3.10 o 
   4   2   5      140.01      130.87      3.37 o 
   5   2   5      112.93      106.68      4.29 o 
   6   2   5       96.72       99.90      3.88 o 
   7   2   5       37.29       33.30      2.36 o 
   8   2   5      225.93      220.76      5.63 o 
   9   2   5      153.99      148.12      4.68 o 
  10   2   5       98.28       86.83      4.36 o 
  11   2   5        4.22        1.08      1.68 o 
  12   2   5        3.77        3.16      2.00 o 
   0   3   5     1197.06     1172.19     13.52 o 
   1   3   5      247.02      261.44      3.65 o 
   2   3   5      336.08      326.17      4.66 o 
   3   3   5       61.10       63.50      2.15 o 
   4   3   5      292.22      288.44      6.87 o 
   5   3   5      113.43      104.05      3.52 o 
   6   3   5      239.69      236.64      6.20 o 
   7   3   5       18.13       24.54      2.16 o 
   8   3   5       24.08       23.30      3.71 o 
   9   3   5        2.22        3.54      1.66 o 
  10   3   5       74.62       73.35      4.80 o 
  11   3   5        1.54        0.80      1.64 o 
  12   3   5       80.34       84.37      4.67 o 
   1   4   5      180.07      186.31      3.15 o 
   2   4   5      404.11      374.67      5.49 o 
   3   4   5      365.54      357.36      5.35 o 
   4   4   5      788.38      745.27      9.45 o 
   5   4   5       41.38       42.86      2.81 o 
   6   4   5        5.06        1.03      1.49 o 
   7   4   5       14.69       12.00      1.98 o 
   8   4   5      183.61      187.35      5.80 o 
   9   4   5       38.51       37.15      3.08 o 
  10   4   5       10.13       12.13      2.34 o 
  11   4   5        3.93        5.42      2.49 o 
  12   4   5       11.38       11.13      2.52 o 
   0   5   5      346.58      345.99      7.33 o 
   1   5   5       22.76       16.58      1.38 o 
   2   5   5      200.93      186.14      3.77 o 
   3   5   5       85.65       83.15      2.73 o 
   4   5   5      451.33      439.84      7.44 o 
   5   5   5       38.82       39.93      2.78 o 
   6   5   5      182.76      180.72      5.45 o 
   7   5   5       73.41       65.06      3.55 o 
   8   5   5      107.42      117.38      4.77 o 
   9   5   5       39.51       33.28      3.02 o 
  10   5   5      115.65      107.51      4.87 o 
  11   5   5       21.57       29.44      3.05 o 
  12   5   5       66.23       72.00      4.36 o 
   1   6   5      276.26      285.61      5.10 o 
   2   6   5      415.01      415.00      6.41 o 
   3   6   5       85.16       76.32      2.51 o 
   4   6   5      192.49      183.80      4.62 o 
   5   6   5      397.15      402.15      8.25 o 
   6   6   5       33.08       35.59      2.79 o 
   7   6   5       20.60       21.56      2.42 o 
   8   6   5       16.39       10.91      2.39 o 
   9   6   5        1.27       -1.03      1.41 o 
  10   6   5       14.95       12.39      2.28 o 
  11   6   5       37.87       54.69      4.40 o 
  12   6   5        2.49        2.74      2.35 o 
   0   7   5      116.85      116.24      6.91 o 
   1   7   5       48.35       47.76      2.42 o 
   2   7   5      397.42      404.79      6.88 o 
   3   7   5      164.34      159.09      3.81 o 
   4   7   5       69.90       62.67      3.21 o 
   5   7   5       30.13       31.88      3.01 o 
   6   7   5      343.53      331.16      8.58 o 
   7   7   5       44.72       51.15      3.73 o 
   8   7   5       39.96       39.81      4.21 o 
   9   7   5        5.66        9.53      2.34 o 
  10   7   5       96.78      100.85      6.18 o 
  11   7   5        0.86        3.11      2.21 o 
   1   8   5      109.27       92.01      3.22 o 
   2   8   5      278.32      278.65      5.66 o 
   3   8   5       75.68       84.14      2.91 o 
   4   8   5       16.40       16.87      1.97 o 
   5   8   5       22.76       24.99      2.70 o 
   6   8   5        7.96        7.23      2.02 o 
   7   8   5       49.03       54.13      3.88 o 
   8   8   5       65.26       71.56      5.29 o 
   9   8   5       27.36       25.35      3.24 o 
  10   8   5       30.71       24.01      3.30 o 
  11   8   5       38.92       29.84      4.63 o 
   0   9   5      194.41      180.92      8.53 o 
   1   9   5      127.83      126.82      3.79 o 
   2   9   5        0.79       -0.70      0.94 o 
   3   9   5       23.81       24.70      1.94 o 
   4   9   5      143.62      158.08      5.36 o 
   5   9   5       28.55       22.42      3.01 o 
   6   9   5      289.76      304.98      9.58 o 
   7   9   5       12.05       13.79      2.69 o 
   8   9   5       73.44       67.54      4.43 o 
   9   9   5        2.21        0.99      1.88 o 
  10   9   5       13.19        8.88      2.66 o 
  11   9   5       17.16       15.35      3.43 o 
   1  10   5      101.09      107.43      3.69 o 
   2  10   5       22.41       28.44      2.37 o 
   3  10   5       13.94       17.41      2.06 o 
   4  10   5       98.46       97.38      4.41 o 
   5  10   5       20.46       21.87      3.18 o 
   6  10   5       23.17       23.52      3.34 o 
   7  10   5       37.53       34.68      3.97 o 
   8  10   5       45.75       54.86      4.16 o 
   9  10   5       15.62       12.68      2.67 o 
  10  10   5       29.59       29.10      3.59 o 
  11  10   5        0.51       -0.92      2.35 o 
   0  11   5       84.24       69.16      4.30 o 
   1  11   5       33.66       35.62      2.78 o 
   2  11   5       32.11       31.73      3.48 o 
   3  11   5       10.97        8.22      1.49 o 
   4  11   5       36.59       35.41      3.72 o 
   5  11   5       13.38       13.55      2.78 o 
   6  11   5       37.70       33.44      4.39 o 
   7  11   5       14.81       10.37      2.89 o 
   8  11   5        4.50        4.19      2.47 o 
   9  11   5        8.42        9.45      3.09 o 
  10  11   5       68.57       79.85      6.23 o 
   1  12   5       33.71       30.41      2.24 o 
   2  12   5      160.86      171.38      4.67 o 
   3  12   5       55.63       55.21      2.84 o 
   4  12   5       99.32       96.34      7.34 o 
   5  12   5       97.53       94.78      5.76 o 
   6  12   5       25.30       33.21      3.97 o 
   7  12   5       27.41       33.09      4.08 o 
   8  12   5       84.29       91.42      6.23 o 
   9  12   5        4.24        6.84      2.88 o 
  10  12   5       18.49       18.49      3.95 o 
   0  13   5      140.28      133.80      5.92 o 
   1  13   5       14.99       14.14      1.91 o 
   2  13   5       43.30       42.63      2.63 o 
   3  13   5       32.12       30.55      2.34 o 
   4  13   5       63.24       55.16      4.57 o 
   5  13   5       15.82       17.83      4.58 o 
   6  13   5       26.36       37.13      4.64 o 
   7  13   5        0.62        2.50      2.49 o 
   8  13   5        1.08        1.84      2.40 o 
   9  13   5        3.17        4.39      2.69 o 
   1  14   5      129.52      113.42      4.02 o 
   2  14   5      140.37      135.18      5.38 o 
   3  14   5       41.54       39.58      3.02 o 
   4  14   5       56.23       57.75      4.14 o 
   5  14   5       37.79       37.44      4.25 o 
   6  14   5       69.72       68.32      5.45 o 
   7  14   5       45.84       43.38      4.73 o 
   8  14   5       93.52       95.29     10.22 o 
   9  14   5       10.58       12.58      3.35 o 
   0  15   5      101.04      107.86      5.73 o 
   1  15   5       19.78       24.59      2.30 o 
   2  15   5        8.30        8.27      1.72 o 
   3  15   5       38.12       41.96      4.57 o 
   4  15   5       56.29       56.57      4.22 o 
   5  15   5       35.18       35.39      4.26 o 
   6  15   5       85.77       91.46      6.21 o 
   7  15   5        8.36        4.50      2.69 o 
   8  15   5       23.00       18.18      3.94 o 
   1  16   5       51.78       47.02      2.96 o 
   2  16   5       37.63       43.77      2.88 o 
   3  16   5       36.03       39.65      3.19 o 
   4  16   5       34.93       46.05      4.64 o 
   5  16   5       34.82       32.99      4.26 o 
   6  16   5       10.69       10.28      3.18 o 
   7  16   5        9.18        3.60      2.66 o 
   0  17   5      158.44      158.82      7.27 o 
   1  17   5       12.47       11.34      2.02 o 
   2  17   5      151.86      158.25      5.45 o 
   3  17   5       69.39       77.71      4.21 o 
   4  17   5       24.75       20.16      3.66 o 
   5  17   5        2.84       -0.81      2.22 o 
   6  17   5        9.34        7.08      3.11 o 
   1  18   5        5.89        4.10      1.66 o 
   2  18   5       28.73       28.10      2.63 o 
   3  18   5        1.97        1.61      2.04 o 
   4  18   5       22.38       24.11      3.97 o 
   5  18   5       20.61       23.16      4.42 o 
   0  19   5       12.87       12.85      3.02 o 
   1  19   5       19.92       17.81      2.27 o 
   2  19   5        6.38        5.15      1.81 o 
   3  19   5        5.56        5.10      2.25 o 
   4  19   5       15.32       14.65      5.33 o 
   1  20   5       31.15       38.95      3.06 o 
   0   0   6     1068.47     1063.74     18.60 o 
   2   0   6      201.68      193.54      5.77 o 
   4   0   6       84.67       89.51      4.06 o 
   6   0   6      245.00      248.90      8.56 o 
   8   0   6       23.98       23.74      6.19 o 
  10   0   6       69.86       77.05      7.25 o 
   1   1   6      125.45      132.27      2.76 o 
   2   1   6      353.07      350.37      5.64 o 
   3   1   6      225.37      231.38      5.73 o 
   4   1   6       63.04       61.38      2.96 o 
   5   1   6       64.34       69.08      3.63 o 
   6   1   6       33.20       32.18      2.84 o 
   7   1   6        4.90        4.55      1.72 o 
   8   1   6       59.62       58.00      4.56 o 
   9   1   6        5.47        3.60      1.93 o 
  10   1   6       55.31       52.07      4.45 o 
  11   1   6        9.55        9.02      2.75 o 
   0   2   6      475.46      486.64      7.72 o 
   1   2   6       15.90       15.27      1.22 o 
   2   2   6      162.00      159.32      3.98 o 
   3   2   6       78.94       73.95      3.97 o 
   4   2   6      105.30      112.59      4.36 o 
   5   2   6       63.31       59.25      3.44 o 
   6   2   6       82.03       85.65      5.08 o 
   7   2   6       24.53       30.04      3.82 o 
   8   2   6       11.09        7.00      2.04 o 
   9   2   6       20.11       16.73      2.61 o 
  10   2   6       27.24       36.48      4.50 o 
   1   3   6        6.48        5.95      1.03 o 
   2   3   6       35.87       36.46      2.19 o 
   3   3   6      199.56      203.51      5.09 o 
   4   3   6      151.51      144.60      4.92 o 
   5   3   6       31.64       33.14      2.80 o 
   6   3   6       18.87       24.88      2.66 o 
   7   3   6       24.06       27.63      2.81 o 
   8   3   6      113.28      118.76      5.17 o 
   9   3   6       35.13       38.25      3.63 o 
  10   3   6       37.31       40.85      3.59 o 
   0   4   6      283.79      308.46      6.63 o 
   1   4   6       16.21       16.81      1.39 o 
   2   4   6       72.32       68.85      2.82 o 
   3   4   6      209.28      223.35      6.59 o 
   4   4   6      245.56      246.05      6.48 o 
   5   4   6       14.11        9.10      1.94 o 
   6   4   6       98.39       95.22      5.78 o 
   7   4   6       11.15       10.98      2.20 o 
   8   4   6       38.84       41.65      3.38 o 
   9   4   6       49.79       52.34      3.82 o 
  10   4   6       23.19       30.53      3.30 o 
   1   5   6       32.80       29.22      1.96 o 
   2   5   6       38.96       44.09      2.39 o 
   3   5   6       96.93       94.24      3.61 o 
   4   5   6      242.10      266.56      9.04 o 
   5   5   6        9.30        7.79      3.16 o 
   6   5   6        8.78        6.80      1.92 o 
   7   5   6        0.73       -1.62      1.69 o 
   8   5   6       69.96       70.09      4.16 o 
   9   5   6        9.35       11.70      2.37 o 
  10   5   6       10.45       10.46      2.53 o 
   0   6   6      140.00      155.34      8.43 o 
   1   6   6       18.70       16.92      1.71 o 
   2   6   6       31.51       32.40      2.33 o 
   3   6   6       53.45       58.28      3.27 o 
   4   6   6       52.05       51.26      3.48 o 
   5   6   6       73.42       74.50      3.94 o 
   6   6   6      165.62      170.38      5.76 o 
   7   6   6        6.69        6.69      1.95 o 
   8   6   6       40.79       44.10      3.71 o 
   9   6   6        0.11       -0.43      1.69 o 
  10   6   6       45.21       53.23      6.44 o 
   1   7   6       52.06       49.97      2.71 o 
   2   7   6      128.95      119.38      3.99 o 
   3   7   6       42.33       36.89      2.75 o 
   4   7   6       52.87       53.13      3.74 o 
   5   7   6        3.89        5.00      1.98 o 
   6   7   6        2.52        1.51      1.84 o 
   7   7   6       22.70       22.06      3.57 o 
   8   7   6       37.52       46.54      4.18 o 
   9   7   6       55.65       56.74      4.59 o 
  10   7   6       32.15       35.87      4.14 o 
   0   8   6      314.39      320.75      9.41 o 
   1   8   6       17.01       15.93      1.89 o 
   2   8   6      246.25      262.30      8.14 o 
   3   8   6       34.12       32.80      2.45 o 
   4   8   6        3.41        3.39      1.76 o 
   5   8   6       43.18       42.59      3.81 o 
   6   8   6       95.45      103.18      5.35 o 
   7   8   6        4.11        2.62      2.08 o 
   8   8   6        0.03       -0.87      1.86 o 
   9   8   6        2.84        6.21      2.50 o 
   1   9   6       18.92       17.39      1.98 o 
   2   9   6      158.73      155.95      5.45 o 
   3   9   6       17.63       20.02      2.39 o 
   4   9   6       26.07       24.39      3.50 o 
   5   9   6       77.48       85.63      4.87 o 
   6   9   6        1.33        1.72      2.00 o 
   7   9   6       18.19       18.75      3.05 o 
   8   9   6       70.55       69.93      4.96 o 
   9   9   6        0.27        1.20      2.16 o 
   0  10   6       80.43       87.81      5.21 o 
   1  10   6       13.08       10.69      1.78 o 
   2  10   6       27.08       22.03      3.05 o 
   3  10   6        7.37        9.13      2.73 o 
   4  10   6      167.59      170.07      8.57 o 
   5  10   6        3.06        1.91      2.32 o 
   6  10   6      206.59      211.97      8.86 o 
   7  10   6        4.31        8.25      2.94 o 
   8  10   6       33.62       30.63      4.43 o 
   9  10   6        7.84       10.02      3.43 o 
   1  11   6       81.79       80.45      3.59 o 
   2  11   6       58.37       55.10      3.46 o 
   3  11   6       66.55       61.12      4.25 o 
   4  11   6      102.03      104.54      6.45 o 
   5  11   6        3.35        8.41      2.80 o 
   6  11   6       19.55       23.37      3.83 o 
   7  11   6        0.19       -1.96      1.96 o 
   8  11   6       28.33       31.08      4.95 o 
   0  12   6      127.44      132.71      6.42 o 
   1  12   6        0.87        1.49      1.40 o 
   2  12   6       25.65       22.88      2.60 o 
   3  12   6        9.01        9.69      2.40 o 
   4  12   6       45.73       50.23      4.76 o 
   5  12   6       14.80       19.07      3.66 o 
   6  12   6       34.29       27.76      4.12 o 
   7  12   6       22.62       22.36      5.09 o 
   8  12   6        3.66        2.55      2.98 o 
   1  13   6       24.37       23.89      2.39 o 
   2  13   6       79.14      100.32      4.99 o 
   3  13   6       22.63       22.43      3.10 o 
   4  13   6       82.50       89.35      6.04 o 
   5  13   6       31.21       36.26      4.79 o 
   6  13   6        7.35        9.28      3.11 o 
   7  13   6        1.46        5.45      2.82 o 
   0  14   6      150.14      148.15      7.03 o 
   1  14   6        8.03        8.71      1.84 o 
   2  14   6       79.72       75.29      4.18 o 
   3  14   6        8.73        6.71      2.38 o 
   4  14   6       23.94       26.38      4.03 o 
   5  14   6        2.29        2.36      2.82 o 
   6  14   6       22.24       17.12      3.80 o 
   1  15   6        1.38        1.55      1.68 o 
   2  15   6       49.63       58.52      3.84 o 
   3  15   6       44.39       55.76      4.47 o 
   4  15   6       29.01       31.15      4.35 o 
   5  15   6       19.95       24.66      4.12 o 
   0  16   6       19.41       18.81      3.97 o 
   1  16   6        1.49       -1.62      1.62 o 
   2  16   6        8.42        8.03      2.27 o 
   3  16   6       37.09       39.60      4.07 o 
   4  16   6       26.22       30.15      5.72 o 
   1  17   6       42.60       42.60      3.60 o 
   2  17   6       20.57       22.33      3.42 o 
   2   0   7       30.16       32.61      4.29 o 
   4   0   7       34.82       39.01      7.33 o 
   6   0   7       48.44       42.32      5.64 o 
   8   0   7       51.38       62.85      6.90 o 
   0   1   7       47.42       50.08      4.09 o 
   1   1   7       28.30       30.23      2.18 o 
   2   1   7       29.62       35.57      2.34 o 
   3   1   7        1.84        1.33      1.52 o 
   4   1   7       57.97       64.78      4.65 o 
   5   1   7       62.60       61.65      4.46 o 
   6   1   7      132.44      130.58      9.63 o 
   7   1   7       18.60       18.12      3.15 o 
   8   1   7        1.16        2.63      2.23 o 
   1   2   7      111.08      115.49      3.44 o 
   2   2   7        9.44       11.12      1.82 o 
   3   2   7       15.03        9.51      1.97 o 
   4   2   7       82.89       93.41      5.50 o 
   5   2   7       65.63       71.28      4.07 o 
   6   2   7        2.64        3.00      2.27 o 
   7   2   7       28.63       31.43      4.51 o 
   8   2   7       37.39       31.42      4.39 o 
   0   3   7      170.91      175.51      7.07 o 
   1   3   7        4.44        3.81      1.35 o 
   2   3   7       20.52       20.25      2.16 o 
   3   3   7       10.63       10.41      2.02 o 
   4   3   7       58.84       56.05      3.63 o 
   5   3   7       21.56       21.21      2.72 o 
   6   3   7       16.71       25.38      2.96 o 
   7   3   7       12.51       11.42      2.49 o 
   8   3   7        3.28        3.18      2.24 o 
   1   4   7      187.54      201.96      4.95 o 
   2   4   7       34.29       33.90      3.17 o 
   3   4   7       10.00        5.63      1.83 o 
   4   4   7       55.00       58.57      3.70 o 
   5   4   7        4.30        2.78      1.87 o 
   6   4   7        5.39        4.49      1.91 o 
   7   4   7       24.49       25.31      3.10 o 
   8   4   7       51.77       53.03      5.51 o 
   0   5   7      304.63      319.39     19.13 o 
   1   5   7        0.75        3.21      1.47 o 
   2   5   7       49.99       48.30      3.15 o 
   3   5   7       10.36       10.79      2.30 o 
   4   5   7       34.47       36.83      3.15 o 
   5   5   7        1.52        1.59      1.69 o 
   6   5   7       15.69       16.52      2.62 o 
   7   5   7        2.41        0.86      1.87 o 
   8   5   7        0.89        1.47      2.02 o 
   1   6   7       46.19       48.29      3.23 o 
   2   6   7       88.52       89.20      3.84 o 
   3   6   7       11.73       12.19      2.51 o 
   4   6   7       57.74       60.87      6.81 o 
   5   6   7        4.26        4.11      2.29 o 
   6   6   7       22.88       20.02      3.19 o 
   7   6   7        6.43        9.41      2.74 o 
   0   7   7       93.31      101.13      7.25 o 
   1   7   7        7.44        5.08      1.88 o 
   2   7   7       26.53       25.11      2.76 o 
   3   7   7        3.09        1.62      1.85 o 
   4   7   7      123.62      130.01      8.58 o 
   5   7   7       25.80       26.34      3.40 o 
   6   7   7      108.76       99.48      5.66 o 
   7   7   7       12.51       11.43      2.89 o 
   1   8   7       18.47       18.32      3.52 o 
   2   8   7      170.98      182.11      5.99 o 
   3   8   7        3.52        2.48      2.33 o 
   4   8   7       50.17       51.19      4.14 o 
   5   8   7       15.04       18.45      3.77 o 
   6   8   7        2.89        3.74      2.40 o 
   7   8   7        0.01       -0.24      2.18 o 
   0   9   7      130.99      162.19     17.01 o 
   1   9   7       28.51       27.25      2.88 o 
   2   9   7       61.88       62.40      4.37 o 
   3   9   7       20.39       24.94      3.79 o 
   4   9   7        1.70        3.89      2.66 o 
   5   9   7        2.56        0.92      2.35 o 
   6   9   7       50.26       49.79      4.45 o 
   1  10   7        6.48        8.99      2.17 o 
   2  10   7       81.00       86.91      5.11 o 
   3  10   7        5.90       10.16      3.08 o 
   4  10   7       28.05       29.87      4.12 o 
   5  10   7       39.68       44.95      5.41 o 
   6  10   7        3.24        6.70      3.03 o 
   0  11   7      104.53      102.16      7.71 o 
   1  11   7        9.20        4.35      1.89 o 
   2  11   7       29.08       21.81      3.21 o 
   3  11   7        3.40        0.92      2.37 o 
   4  11   7       14.58       25.51      4.75 o 
   5  11   7        6.68        2.65      2.87 o 
   1  12   7       12.35        9.37      2.33 o 
   2  12   7       35.13       35.98      3.95 o 
   3  12   7       40.73       49.62      7.22 o 
   4  12   7       83.51       94.21      6.64 o 
   0  13   7       94.62       97.65      7.87 o 
   1  13   7        4.35        5.07      2.11 o 
   2  13   7       14.01       11.37      2.77 o 
   3  13   7        4.25        2.29      2.56 o 
   0   0   8       94.05      103.70     10.58 o 
   2   0   8       47.17       51.61      8.47 o 
   4   0   8       11.31        8.76      3.82 o 
   1   1   8        9.40        7.57      2.43 o 
   2   1   8       44.95       59.82      6.32 o 
   3   1   8        1.92       -1.03      1.95 o 
   4   1   8       17.60       18.45      3.31 o 
   0   2   8       43.36       51.06      6.43 o 
   1   2   8        0.22       -0.37      2.35 o 
   2   2   8       16.55       16.41      4.37 o 
   3   2   8        2.75        4.67      2.26 o 
   4   2   8       22.21       20.65      3.51 o 
   1   3   8        5.99        5.82      2.75 o 
   2   3   8       39.01       34.26      5.30 o 
   3   3   8       10.02        7.15      2.49 o 
   4   3   8       27.93       24.70      3.57 o 
   0   4   8       41.62       43.98      5.41 o 
   1   4   8        1.57       -0.37      2.31 o 
   2   4   8        7.46        9.08      3.82 o 
   3   4   8        1.28        1.10      1.98 o 
   4   4   8       12.53       12.50      2.97 o 
   1   5   8       80.47       89.88      5.88 o 
   2   5   8       64.58       58.92      6.33 o 
   3   5   8        9.73        7.95      2.75 o 
   0   6   8       29.42       25.10      4.55 o 
   1   6   8       10.31        8.89      2.59 o 
   2   6   8       13.75       10.81      6.19 o 
   3   6   8        5.89        5.61      2.34 o 
   1   7   8        3.64        1.04      2.42 o 
   2   7   8       48.27       56.80      6.43 o 
                                                 
